# Supplementary material for: 1,2-Di-2-pyridylethyl­ene–phenyl­succinic acid (1/1)
Source: Acta Crystallogr Sect E Struct Rep Online. 2008 Dec 20;65(Pt 1):o182. doi: 10.1107/S1600536808040245 (PMC2968091; doi:10.1107/S1600536808040245)
Supplement: Supplementary file 2 [file e-65-0o182-Isup2.hkl]

# 
# h,k,l, Fc-squared, Fo-squared, sigma(Fo-squared) and status flag 
# 
data_I
_shelx_title ' ABC in P-1' 
_shelx_refln_list_code          4 
_shelx_F_calc_maximum      185.07 
_exptl_crystal_F_000       396.00 
_reflns_d_resolution_high  0.8255 
 
loop_ 
 _symmetry_equiv_pos_as_xyz 
 'x, y, z' 
 '-x, -y, -z' 
 
_cell_length_a     8.6707 
_cell_length_b    10.9714 
_cell_length_c    11.2013 
_cell_angle_alpha  80.801 
_cell_angle_beta   69.696 
_cell_angle_gamma  77.663 
 
_shelx_F_squared_multiplier     1.000 
 
loop_ 
 _refln_index_h 
 _refln_index_k 
 _refln_index_l 
 _refln_F_squared_calc 
 _refln_F_squared_meas 
 _refln_F_squared_sigma 
 _refln_observed_status 
   1   0   0      712.00      860.41     20.14 o 
   2   0   0      713.87      760.77     18.81 o 
   3   0   0       16.37       20.66      1.07 o 
   4   0   0      370.20      404.40      6.10 o 
   5   0   0      131.82      133.95      3.34 o 
   6   0   0       10.52        8.74      1.50 o 
   7   0   0      112.30      128.60      4.80 o 
   8   0   0       53.51       56.30      3.66 o 
   9   0   0        4.01        4.66      2.12 o 
  -9   1   0       14.15       16.57      2.64 o 
  -8   1   0       62.04       64.44      3.92 o 
  -7   1   0        0.48        0.03      0.78 o 
  -6   1   0       40.73       48.49      2.88 o 
  -5   1   0      205.12      256.39      9.87 o 
  -4   1   0      543.25      654.58     25.09 o 
  -3   1   0       10.16       13.93      1.49 o 
  -2   1   0       56.59       57.61      1.50 o 
  -1   1   0     4369.20     4558.78    222.70 o 
   1   1   0       65.63       60.78      1.56 o 
   2   1   0       59.48       57.00      1.92 o 
   3   1   0      268.34      273.91      4.31 o 
   4   1   0       42.45       52.30      1.88 o 
   5   1   0      105.84      104.04      2.95 o 
   6   1   0        3.53        4.60      1.17 o 
   7   1   0      443.90      502.14     10.51 o 
   8   1   0       12.64       13.10      2.03 o 
   9   1   0        4.81        6.78      2.87 o 
  -9   2   0        1.95       -0.01      1.58 o 
  -8   2   0       25.40       30.98      2.93 o 
  -7   2   0       12.61       10.33      2.00 o 
  -6   2   0        5.39        8.52      1.52 o 
  -5   2   0       18.22       19.36      1.86 o 
  -4   2   0       67.86       75.71      3.33 o 
  -3   2   0       87.34       80.44      2.24 o 
  -2   2   0       34.92       37.01      1.31 o 
  -1   2   0      789.89      747.89      8.66 o 
   0   2   0      226.49      209.91      6.11 o 
   1   2   0     1015.23      890.98     12.82 o 
   2   2   0        0.40       -0.55      0.37 o 
   3   2   0      341.29      307.62      4.74 o 
   4   2   0       12.85       11.28      1.03 o 
   5   2   0        0.24       -0.45      0.62 o 
   6   2   0        0.21       -1.04      0.86 o 
   7   2   0      331.37      364.22      8.52 o 
   8   2   0       24.17       24.87      2.66 o 
   9   2   0       43.29       41.11      3.47 o 
  -9   3   0       16.40       14.70      2.61 o 
  -8   3   0       10.71       15.57      2.40 o 
  -7   3   0       42.49       42.60      3.15 o 
  -6   3   0       41.97       42.53      5.36 o 
  -5   3   0        9.75        7.58      1.40 o 
  -4   3   0       15.17       18.70      1.43 o 
  -3   3   0     1332.79     1391.62     16.27 o 
  -2   3   0      340.45      327.35      5.02 o 
  -1   3   0        4.32        1.96      0.47 o 
   0   3   0       13.75        8.27      1.14 o 
   1   3   0        0.01        0.05      0.66 o 
   2   3   0       39.81       40.28      1.94 o 
   3   3   0      323.71      334.46      5.09 o 
   4   3   0      619.97      667.18     10.11 o 
   5   3   0      102.57      104.31      3.03 o 
   6   3   0       25.70       20.65      1.74 o 
   7   3   0        6.87        6.98      1.58 o 
   8   3   0       90.61       95.88      4.42 o 
   9   3   0        0.02        0.00      1.34 o 
  -8   4   0        0.23        0.35      1.20 o 
  -7   4   0       88.15       84.15      4.16 o 
  -6   4   0        0.11       -1.20      1.47 o 
  -5   4   0        0.11       -0.33      0.81 o 
  -4   4   0        5.92        8.12      1.31 o 
  -3   4   0      271.16      280.64      5.10 o 
  -2   4   0      122.95      117.08      3.08 o 
  -1   4   0       75.74       74.29      2.02 o 
   0   4   0       33.15       39.89      2.63 o 
   1   4   0      419.88      384.28      7.49 o 
   2   4   0      358.53      338.22      7.02 o 
   3   4   0      147.24      151.11      3.03 o 
   4   4   0     1232.57     1230.80     14.93 o 
   5   4   0      111.13      100.45      3.00 o 
   6   4   0       48.16       46.70      2.38 o 
   7   4   0       37.90       44.54      2.96 o 
   8   4   0        9.20       13.01      2.10 o 
   9   4   0       23.77       21.89      2.65 o 
  -8   5   0        0.12        1.68      1.36 o 
  -7   5   0        7.68        5.21      1.59 o 
  -6   5   0      220.83      201.42      6.23 o 
  -5   5   0      228.71      208.64      5.96 o 
  -4   5   0       36.37       34.36      2.04 o 
  -3   5   0        8.47        6.32      1.11 o 
  -2   5   0       67.32       73.05      2.37 o 
  -1   5   0       34.88       39.53      1.63 o 
   0   5   0      576.85      566.81      7.53 o 
   1   5   0       14.17       16.32      2.63 o 
   2   5   0       12.42       11.38      1.49 o 
   3   5   0        6.58        8.94      0.78 o 
   4   5   0       44.06       40.00      2.68 o 
   5   5   0       10.34       11.13      1.28 o 
   6   5   0       35.73       32.88      2.08 o 
   7   5   0       35.61       35.25      4.06 o 
   8   5   0        3.93        2.38      1.93 o 
   9   5   0       45.40       57.28      5.93 o 
  -7   6   0        3.04        1.56      1.40 o 
  -6   6   0       24.59       20.38      2.43 o 
  -5   6   0        0.75        0.32      0.93 o 
  -4   6   0        1.82        1.10      1.15 o 
  -3   6   0        0.37        0.03      0.76 o 
  -2   6   0        0.23        0.34      0.60 o 
  -1   6   0        9.48       11.33      1.19 o 
   0   6   0        5.47        7.48      0.83 o 
   1   6   0      359.61      395.80      8.72 o 
   2   6   0       31.81       33.12      2.47 o 
   3   6   0       32.82       32.09      2.57 o 
   4   6   0      246.10      235.80      6.85 o 
   5   6   0        3.60        3.04      1.31 o 
   6   6   0       23.23       25.79      2.80 o 
   7   6   0       23.57       23.24      2.89 o 
   8   6   0        6.21        3.37      1.87 o 
   9   6   0        0.18        1.41      2.02 o 
  -7   7   0        0.62        3.02      1.68 o 
  -6   7   0        1.43        1.60      1.49 o 
  -5   7   0        3.24        2.37      1.99 o 
  -4   7   0       10.60        9.86      1.70 o 
  -3   7   0        0.68        1.94      1.01 o 
  -2   7   0      248.30      241.18      5.14 o 
  -1   7   0       90.15       93.70      2.85 o 
   0   7   0        0.85        1.42      0.97 o 
   1   7   0       97.24       96.46      4.12 o 
   2   7   0      291.50      307.99      8.01 o 
   3   7   0       17.41       16.20      2.17 o 
   4   7   0        0.34       -0.74      0.82 o 
   5   7   0        5.92        3.94      2.12 o 
   6   7   0        0.05        1.53      1.25 o 
   7   7   0        2.35        2.88      1.64 o 
   8   7   0        5.24        4.73      2.41 o 
   9   7   0        5.21        6.14      2.71 o 
  -6   8   0        0.66        3.41      1.58 o 
  -5   8   0        2.84        2.32      1.32 o 
  -4   8   0       28.11       30.60      2.70 o 
  -3   8   0      100.59      101.22      4.89 o 
  -2   8   0      632.90      646.31     13.66 o 
  -1   8   0        1.62        2.28      1.29 o 
   0   8   0       53.07       50.40      3.39 o 
   1   8   0        6.65        5.19      1.59 o 
   2   8   0      243.30      242.23      7.36 o 
   3   8   0      122.50      131.25      5.35 o 
   4   8   0       17.33       15.66      2.32 o 
   5   8   0      139.75      147.82      6.02 o 
   6   8   0        0.03       -1.51      1.24 o 
   7   8   0        0.95        1.84      1.57 o 
   8   8   0        2.30        0.24      2.17 o 
  -5   9   0        0.80        0.33      1.63 o 
  -4   9   0        3.79        4.18      2.08 o 
  -3   9   0      516.88      551.19     13.11 o 
  -2   9   0        3.83        3.28      1.73 o 
  -1   9   0      190.95      204.31      8.38 o 
   0   9   0        0.32        0.56      1.03 o 
   1   9   0       19.42       20.38      2.77 o 
   2   9   0        1.91        1.50      1.11 o 
   3   9   0       33.37       46.86     11.75 o 
   4   9   0       35.34       31.91      3.29 o 
   5   9   0       40.13       37.69      3.59 o 
   6   9   0       18.55       17.58      2.84 o 
   7   9   0        9.45        7.81      2.32 o 
   8   9   0        1.15       -1.81      2.05 o 
  -5  10   0        9.14        7.56      2.77 o 
  -4  10   0        8.72        2.08      1.96 o 
  -3  10   0       18.75       17.07      3.46 o 
  -2  10   0        3.14        3.14      3.94 o 
  -1  10   0      124.46      126.72      5.83 o 
   0  10   0        6.90        8.60      2.09 o 
   1  10   0        2.74        2.03      1.31 o 
   2  10   0       12.16        7.53      1.90 o 
   3  10   0       10.51        7.22      1.90 o 
   4  10   0        3.16        3.31      1.81 o 
   5  10   0        7.86        7.60      2.08 o 
   6  10   0        3.24        4.93      2.03 o 
   7  10   0        0.00       -1.34      1.90 o 
  -3  11   0        0.40       -0.42      1.90 o 
  -2  11   0        0.07        1.12      1.84 o 
  -1  11   0        0.51        1.77      1.51 o 
   0  11   0       36.53       43.99      4.11 o 
   1  11   0        9.14       10.27      5.49 o 
   2  11   0        5.17        7.87      2.09 o 
   3  11   0        0.22       -0.19      1.34 o 
   4  11   0       27.58       32.15      4.95 o 
   5  11   0        0.00        1.78      2.89 o 
   6  11   0       82.37       80.81      5.75 o 
  -2  12   0        0.05        1.01      1.83 o 
  -1  12   0        0.49       -0.35      1.54 o 
   0  12   0        0.01        1.95      2.20 o 
   1  12   0        0.06        2.18      1.85 o 
   2  12   0       61.78       67.26      6.77 o 
   3  12   0       23.63       22.64      6.08 o 
   4  12   0       12.42       12.73      2.84 o 
   5  12   0        1.07       -1.54      1.71 o 
   1  13   0       39.60       46.36      4.79 o 
   2  13   0        9.87       11.82      3.05 o 
  -4 -12   1       36.92       35.39      7.18 o 
  -3 -12   1       16.29        9.75      2.52 o 
  -2 -12   1        3.41        2.47      1.64 o 
  -1 -12   1        0.01        0.72      2.29 o 
   0 -12   1        4.05        1.38      7.47 o 
   1 -12   1        0.63        0.30      1.54 o 
   2 -12   1        4.83       13.61      5.18 o 
  -6 -11   1       32.79       27.98      3.87 o 
  -5 -11   1        4.94        4.85      1.99 o 
  -4 -11   1        4.88        0.93      1.77 o 
  -3 -11   1       28.89       32.25      3.80 o 
  -2 -11   1        0.04       -1.13      1.11 o 
  -1 -11   1       21.60       28.01      3.43 o 
   0 -11   1       18.56       13.46      2.49 o 
   1 -11   1       17.05       19.68      4.59 o 
   2 -11   1        0.00       -1.18      1.72 o 
   3 -11   1        2.33        0.74      1.82 o 
  -7 -10   1        0.68       -1.69      1.49 o 
  -6 -10   1        4.57        5.17      2.04 o 
  -5 -10   1        5.78        4.27      2.48 o 
  -4 -10   1       31.57       30.86      3.57 o 
  -3 -10   1        2.64        0.31      1.32 o 
  -2 -10   1        2.27        0.34      1.32 o 
  -1 -10   1       45.87       40.76      5.72 o 
   0 -10   1       21.31       16.19      3.00 o 
   1 -10   1      100.89      103.90      5.48 o 
   2 -10   1       39.10       43.22      3.83 o 
   3 -10   1        5.35        3.66      1.72 o 
   4 -10   1        0.91        1.51      1.72 o 
   5 -10   1        0.76       -1.26      1.54 o 
  -7  -9   1        2.75        6.09      2.37 o 
  -6  -9   1       38.39       38.20      3.96 o 
  -5  -9   1       60.47       56.13      4.36 o 
  -4  -9   1       93.72       98.58      5.22 o 
  -3  -9   1        1.23        1.61      1.99 o 
  -2  -9   1       15.93       15.56      2.37 o 
  -1  -9   1        7.10        3.70      1.52 o 
   0  -9   1       10.69       10.56      1.93 o 
   1  -9   1        1.96        0.87      2.63 o 
   2  -9   1       49.24       46.72      4.59 o 
   3  -9   1       58.39       60.51      4.31 o 
   4  -9   1        1.75       -0.33      1.29 o 
   5  -9   1        2.38        2.62      1.99 o 
   6  -9   1        9.04       15.83      3.40 o 
  -8  -8   1        6.31        8.10      3.04 o 
  -7  -8   1        7.07        7.19      2.68 o 
  -6  -8   1        6.95        5.03      2.14 o 
  -5  -8   1        6.61        4.28      1.75 o 
  -4  -8   1       47.98       55.82      5.78 o 
  -3  -8   1      281.27      301.11      8.63 o 
  -2  -8   1      116.40      119.28      5.04 o 
  -1  -8   1        0.71        2.14      1.17 o 
   0  -8   1        3.10        3.83      1.22 o 
   1  -8   1       41.09       38.89      6.04 o 
   2  -8   1       85.71       89.41      4.53 o 
   3  -8   1      110.23      115.98      5.13 o 
   4  -8   1        0.22        0.04      1.00 o 
   5  -8   1        1.07        1.72      1.26 o 
   6  -8   1        0.39        2.24      1.32 o 
  -8  -7   1        0.04        0.84      2.02 o 
  -7  -7   1        4.70        6.08      2.38 o 
  -6  -7   1       12.82       11.98      2.29 o 
  -5  -7   1       54.41       52.67      5.84 o 
  -4  -7   1        0.01        0.93      1.18 o 
  -3  -7   1       47.69       45.77      3.29 o 
  -2  -7   1        2.90        2.27      1.07 o 
  -1  -7   1        0.03       -0.81      1.22 o 
   0  -7   1       28.13       25.99      2.42 o 
   1  -7   1       75.53       85.14     10.75 o 
   2  -7   1       30.49       40.14      2.43 o 
   3  -7   1     1695.17     1708.49     21.18 o 
   4  -7   1      200.02      197.41      7.08 o 
   5  -7   1      104.98      118.23      4.62 o 
   6  -7   1       10.82        9.06      1.86 o 
   7  -7   1       11.88       13.79      2.27 o 
  -9  -6   1        5.05        7.22      2.95 o 
  -8  -6   1        7.50        4.82      2.26 o 
  -7  -6   1        4.48        4.82      2.11 o 
  -6  -6   1        0.00       -1.02      1.02 o 
  -5  -6   1        9.28        9.44      1.92 o 
  -4  -6   1      120.28      135.31      8.59 o 
  -3  -6   1        8.24        9.48      1.71 o 
  -2  -6   1      166.92      172.94      5.43 o 
  -1  -6   1      191.00      216.34      6.02 o 
   0  -6   1      586.38      591.02      8.14 o 
   1  -6   1       28.38       38.97      2.96 o 
   2  -6   1      184.49      190.60      5.06 o 
   3  -6   1        1.16        0.42      0.70 o 
   4  -6   1        3.15        3.27      1.16 o 
   5  -6   1        0.01        1.17      2.32 o 
   6  -6   1       10.87       11.60      2.87 o 
   7  -6   1       12.85        7.98      1.81 o 
   8  -6   1        4.67        2.50      2.23 o 
  -9  -5   1        0.00       -0.39      1.99 o 
  -8  -5   1        9.24        9.57      3.04 o 
  -7  -5   1       29.36       27.99      4.03 o 
  -6  -5   1       21.44       22.58      1.91 o 
  -5  -5   1      333.45      358.47      8.57 o 
  -4  -5   1       19.37       23.61      1.49 o 
  -3  -5   1      172.35      181.57      5.20 o 
  -2  -5   1      147.11      152.40      4.74 o 
  -1  -5   1        4.25        3.86      1.66 o 
   0  -5   1        5.15        6.42      0.71 o 
   1  -5   1       43.28       46.47      1.78 o 
   2  -5   1        7.83       10.83      1.08 o 
   3  -5   1        0.21       -0.66      0.55 o 
   4  -5   1      307.65      303.06      5.93 o 
   5  -5   1       53.28       57.43      4.68 o 
   6  -5   1       18.18       16.01      2.03 o 
   7  -5   1       20.67       18.72      2.40 o 
   8  -5   1       13.58        7.37      3.16 o 
  -9  -4   1       15.59       20.29      4.15 o 
  -8  -4   1       63.24       69.23      4.10 o 
  -7  -4   1       29.65       28.23      2.58 o 
  -6  -4   1       15.17       15.12      1.85 o 
  -5  -4   1       27.91       25.78      1.98 o 
  -4  -4   1      718.90      728.98     10.04 o 
  -3  -4   1      512.19      494.31      7.11 o 
  -2  -4   1      362.82      350.07      5.12 o 
  -1  -4   1      822.44      812.96     21.81 o 
   0  -4   1      158.76      165.97      4.99 o 
   1  -4   1     1156.36     1176.83     13.76 o 
   2  -4   1      246.92      258.28      4.56 o 
   3  -4   1       16.48       14.92      1.25 o 
   4  -4   1        1.58        2.91      1.05 o 
   5  -4   1        1.73        1.28      0.89 o 
   6  -4   1        3.38        2.81      1.10 o 
   7  -4   1        6.73        6.90      1.71 o 
   8  -4   1        1.36        2.40      1.34 o 
  -9  -3   1       76.90       79.36      4.72 o 
  -8  -3   1       25.01       34.51      3.08 o 
  -7  -3   1       29.33       28.39      2.95 o 
  -6  -3   1      230.83      231.50      6.19 o 
  -5  -3   1        3.98        2.15      0.92 o 
  -4  -3   1      802.60      829.84     14.55 o 
  -3  -3   1      667.95      655.47      9.81 o 
  -2  -3   1       33.48       33.04      1.21 o 
  -1  -3   1      400.87      395.04      5.43 o 
   0  -3   1       25.57       24.85      0.98 o 
   1  -3   1        7.27       10.56      0.79 o 
   2  -3   1      250.71      264.49      4.35 o 
   3  -3   1        9.83       13.35      1.44 o 
   4  -3   1      741.02      777.51     10.57 o 
   5  -3   1        1.64        2.63      1.64 o 
   6  -3   1       72.62       65.63      3.90 o 
   7  -3   1       12.86       10.99      1.83 o 
   8  -3   1        9.13        5.96      1.74 o 
   9  -3   1       17.55       21.28      4.42 o 
  -9  -2   1       13.66       11.12      2.17 o 
  -8  -2   1       50.20       51.53      3.62 o 
  -7  -2   1        0.02       -0.16      2.05 o 
  -6  -2   1        0.68       -0.64      0.66 o 
  -5  -2   1        0.33        0.49      0.84 o 
  -4  -2   1      162.00      164.23      3.56 o 
  -3  -2   1      268.60      267.07      4.40 o 
  -2  -2   1     1518.27     1473.80     16.24 o 
  -1  -2   1     7795.64     7506.98     75.85 o 
   0  -2   1     1716.15     1654.58     17.57 o 
   1  -2   1      198.50      169.95      2.77 o 
   2  -2   1       48.44       48.55      1.48 o 
   3  -2   1     2197.83     2199.49     28.42 o 
   4  -2   1       95.73       90.75      2.95 o 
   5  -2   1        2.58        1.24      0.96 o 
   6  -2   1        7.70        7.83      1.46 o 
   7  -2   1        1.28        0.42      1.01 o 
   8  -2   1        9.57        7.29      1.70 o 
   9  -2   1        0.18       -1.03      1.09 o 
  -9  -1   1        0.74        2.22      1.85 o 
  -8  -1   1       25.35       30.23      3.79 o 
  -7  -1   1        7.92       11.91      3.25 o 
  -6  -1   1        9.50       11.35      1.69 o 
  -5  -1   1      108.83      104.10      6.16 o 
  -4  -1   1       62.63       58.89      2.01 o 
  -3  -1   1      129.21      124.14      2.73 o 
  -2  -1   1       82.95       80.38      1.80 o 
  -1  -1   1     1831.29     1702.31     17.92 o 
   0  -1   1       48.06       40.58      2.17 o 
   1  -1   1      498.80      468.79      7.14 o 
   2  -1   1       20.58       22.43      0.97 o 
   3  -1   1      282.17      268.20      5.68 o 
   4  -1   1      264.41      287.18      4.93 o 
   5  -1   1        1.40        0.71      0.64 o 
   6  -1   1        0.37        1.94      0.92 o 
   7  -1   1       36.39       33.37      2.56 o 
   8  -1   1       12.57        9.80      2.93 o 
   9  -1   1       71.01       93.58      4.74 o 
  -9   0   1        2.11        2.69      1.57 o 
  -8   0   1        4.20        1.23      1.08 o 
  -7   0   1       43.77       43.41      3.05 o 
  -6   0   1      150.87      187.04      5.54 o 
  -5   0   1        4.53        4.76      1.11 o 
  -4   0   1      137.02      181.04      4.17 o 
  -3   0   1       37.74       46.37      3.23 o 
  -2   0   1      136.17      128.69      3.13 o 
  -1   0   1       37.78       23.80      2.20 o 
   1   0   1       53.91       64.62      3.16 o 
   2   0   1     7249.35     7241.58     89.83 o 
   3   0   1        0.31        0.62      0.76 o 
   4   0   1       18.56       16.54      1.14 o 
   5   0   1       17.67       20.62      1.82 o 
   6   0   1       29.31       30.69      3.13 o 
   7   0   1        5.99        5.96      1.37 o 
   8   0   1        4.25        4.08      1.39 o 
   9   0   1        0.09        0.11      1.03 o 
  -9   1   1        0.35        0.73      2.41 o 
  -8   1   1       12.24       15.35      2.34 o 
  -7   1   1      127.36      138.84      5.15 o 
  -6   1   1       53.33       65.23      3.27 o 
  -5   1   1      273.80      337.88     23.49 o 
  -4   1   1      627.43      751.30     32.12 o 
  -3   1   1     1253.26     1407.67     70.50 o 
  -2   1   1      313.66      270.73      6.83 o 
  -1   1   1     1082.32      912.69     16.74 o 
   1   1   1       97.72       60.02      3.73 o 
   2   1   1      582.54      509.80      6.23 o 
   3   1   1       50.59       44.67      1.44 o 
   4   1   1        5.66        7.74      0.87 o 
   5   1   1      248.93      269.90      7.54 o 
   6   1   1      536.61      572.91     12.59 o 
   7   1   1       51.05       57.45     10.29 o 
   8   1   1      154.77      167.39      7.50 o 
   9   1   1       29.07       26.74      2.88 o 
  10   1   1        0.24       -1.47      1.72 o 
  -9   2   1        2.18        9.45      3.01 o 
  -8   2   1        0.02        0.01      1.05 o 
  -7   2   1       14.71       16.05      2.17 o 
  -6   2   1       15.81       12.45      1.83 o 
  -5   2   1       14.15       12.16      1.66 o 
  -4   2   1       52.99       48.87      1.86 o 
  -3   2   1      315.05      370.60      9.45 o 
  -2   2   1      243.19      215.94      3.51 o 
  -1   2   1       57.95       54.21      1.39 o 
   0   2   1    13420.23    12242.69    134.46 o 
   1   2   1       70.93       84.04      2.24 o 
   2   2   1     1289.56     1247.49     13.77 o 
   3   2   1       15.91       20.60      1.06 o 
   4   2   1       89.64      102.36      2.80 o 
   5   2   1       30.63       35.18      1.76 o 
   6   2   1       64.08       62.46      3.13 o 
   7   2   1      208.32      221.94      8.67 o 
   8   2   1      113.20      122.01      4.89 o 
   9   2   1       24.91       26.00      2.86 o 
  10   2   1        1.18        1.43      2.75 o 
  -8   3   1        2.73        2.38      1.48 o 
  -7   3   1      140.82      126.14      5.23 o 
  -6   3   1       42.37       31.95      2.68 o 
  -5   3   1       13.54       16.44      1.89 o 
  -4   3   1      104.80      118.31      5.28 o 
  -3   3   1       52.37       70.99      2.64 o 
  -2   3   1      589.54      691.64      8.86 o 
  -1   3   1      385.08      371.56      6.41 o 
   0   3   1      638.81      627.09      8.13 o 
   1   3   1      175.38      169.31      3.92 o 
   2   3   1      987.62      937.48     10.81 o 
   3   3   1      116.23      119.83      2.55 o 
   4   3   1      225.06      215.45      4.06 o 
   5   3   1       21.31       17.92      1.36 o 
   6   3   1        2.77        2.02      0.92 o 
   7   3   1       50.00       54.04      3.08 o 
   8   3   1        1.90       -0.25      2.09 o 
   9   3   1        1.00        0.01      1.19 o 
  10   3   1        0.52       -0.10      1.25 o 
  -8   4   1       48.40       46.90      3.81 o 
  -7   4   1       42.15       45.04      3.43 o 
  -6   4   1       10.97        6.65      1.59 o 
  -5   4   1       11.87       10.46      1.61 o 
  -4   4   1        2.06        1.67      1.04 o 
  -3   4   1        2.15        1.08      0.57 o 
  -2   4   1      144.13      157.99      5.65 o 
  -1   4   1      335.28      358.41      5.42 o 
   0   4   1       25.74       30.65      1.20 o 
   1   4   1       78.00       81.15      3.37 o 
   2   4   1       41.59       37.97      2.08 o 
   3   4   1      869.56      871.38     10.69 o 
   4   4   1      214.58      192.63      5.67 o 
   5   4   1       92.97       98.23      2.88 o 
   6   4   1        3.67        1.10      0.79 o 
   7   4   1       25.30       24.14      1.99 o 
   8   4   1        1.21        0.96      1.08 o 
   9   4   1       33.27       48.50      5.07 o 
  10   4   1        7.15        4.70      2.74 o 
  -8   5   1        6.39        7.50      2.03 o 
  -7   5   1       24.79       19.58      2.59 o 
  -6   5   1      101.69       95.53      4.41 o 
  -5   5   1        4.89        4.06      1.61 o 
  -4   5   1      183.52      167.05      5.05 o 
  -3   5   1       85.84       87.17      2.82 o 
  -2   5   1      424.87      444.80      6.99 o 
  -1   5   1        6.15        7.19      0.88 o 
   0   5   1      433.32      448.23      6.36 o 
   1   5   1      219.82      216.51      5.49 o 
   2   5   1       53.64       48.19      2.60 o 
   3   5   1       28.85       32.93      1.28 o 
   4   5   1        3.42        4.74      0.82 o 
   5   5   1      268.13      264.06      5.55 o 
   6   5   1       37.91       40.85      2.18 o 
   7   5   1        1.99        0.56      0.88 o 
   8   5   1       12.58       13.58      2.89 o 
   9   5   1        1.38        1.87      1.84 o 
  -7   6   1        1.47        0.38      1.94 o 
  -6   6   1        1.48       -0.89      1.82 o 
  -5   6   1      121.03      101.85      4.41 o 
  -4   6   1       13.62       10.71      1.76 o 
  -3   6   1       57.08       59.68      2.49 o 
  -2   6   1        7.10        5.79      1.03 o 
  -1   6   1        0.70        0.94      0.64 o 
   0   6   1        4.63        4.37      0.91 o 
   1   6   1     1278.65     1350.56     48.03 o 
   2   6   1       27.27       25.42      2.18 o 
   3   6   1       72.61       81.30      4.77 o 
   4   6   1      126.19      118.57      4.57 o 
   5   6   1      104.30       89.67      4.24 o 
   6   6   1      125.60      109.31      4.88 o 
   7   6   1       25.49       29.37      2.97 o 
   8   6   1        0.48        5.96      2.17 o 
   9   6   1       15.38       17.07      3.55 o 
  -7   7   1        2.33        0.59      1.75 o 
  -6   7   1       10.14       10.30      3.82 o 
  -5   7   1       24.08       23.41      5.06 o 
  -4   7   1       22.82       28.38      2.54 o 
  -3   7   1      283.00      282.38      7.22 o 
  -2   7   1      171.42      164.05      9.52 o 
  -1   7   1       38.64       35.47      1.88 o 
   0   7   1       59.32       58.16      3.99 o 
   1   7   1        0.70        0.20      0.83 o 
   2   7   1        8.41        7.66      1.63 o 
   3   7   1       72.40       72.69      4.21 o 
   4   7   1        5.86        2.78      1.32 o 
   5   7   1       15.03       14.04      2.20 o 
   6   7   1        0.19       -1.22      1.82 o 
   7   7   1       67.32       66.44      8.11 o 
   8   7   1        1.65       -0.51      1.51 o 
   9   7   1        3.06        3.67      2.41 o 
  -6   8   1       17.44       17.03      2.66 o 
  -5   8   1        0.13        0.44      1.16 o 
  -4   8   1       10.84       10.37      2.69 o 
  -3   8   1       65.63       66.78      4.35 o 
  -2   8   1        8.11        7.52      1.82 o 
  -1   8   1        7.00        9.51      1.86 o 
   0   8   1       53.19       53.75      8.99 o 
   1   8   1        5.09        4.08      1.34 o 
   2   8   1        0.65        0.02      1.11 o 
   3   8   1       28.42       26.50      2.74 o 
   4   8   1       30.88       31.55      3.01 o 
   5   8   1        2.01       -0.17      1.29 o 
   6   8   1       21.00       25.02      3.01 o 
   7   8   1       56.17       62.27     18.15 o 
   8   8   1        0.68        0.96      3.19 o 
   9   8   1        1.19       -1.11      2.14 o 
  -5   9   1        3.81        2.77      2.17 o 
  -4   9   1        0.84        3.43      1.96 o 
  -3   9   1      104.17      117.72      7.01 o 
  -2   9   1      315.70      328.88     12.01 o 
  -1   9   1      669.59      721.70     19.35 o 
   0   9   1       11.50       12.00      2.19 o 
   1   9   1       38.46       34.48      6.86 o 
   2   9   1       57.33       53.35      3.76 o 
   3   9   1       24.02       24.22      2.87 o 
   4   9   1       64.49       55.73      6.40 o 
   5   9   1       56.14       62.42      4.41 o 
   6   9   1        2.91        1.97      1.49 o 
   7   9   1       16.15       18.60      3.36 o 
   8   9   1        1.00        0.10      1.72 o 
  -4  10   1        7.13        3.88      2.11 o 
  -3  10   1       54.97       62.49      5.84 o 
  -2  10   1        3.92        4.21      1.87 o 
  -1  10   1       57.77       57.64      4.26 o 
   0  10   1       76.39       81.32     10.13 o 
   1  10   1        0.48       -0.08      1.09 o 
   2  10   1        1.44        0.46      2.21 o 
   3  10   1       22.94       23.34      6.01 o 
   4  10   1        0.02       -0.44      1.17 o 
   5  10   1      230.73      227.38     10.35 o 
   6  10   1        5.74        7.69      2.26 o 
   7  10   1        1.03        2.56      3.46 o 
  -3  11   1        1.82        1.54      2.14 o 
  -2  11   1        6.30        4.44      1.92 o 
  -1  11   1       41.05       43.58      5.69 o 
   0  11   1        1.33        0.17      1.69 o 
   1  11   1       16.95       14.30      2.69 o 
   2  11   1        1.93        5.19      1.82 o 
   3  11   1        0.15        1.06      1.57 o 
   4  11   1       75.95       80.46      9.38 o 
   5  11   1        7.51        6.08      2.22 o 
   6  11   1       23.74       28.47      3.79 o 
   7  11   1        2.35        3.27      2.02 o 
  -2  12   1        0.44       -0.93      1.75 o 
  -1  12   1       12.32       14.14      4.80 o 
   0  12   1        0.39       -0.80      1.90 o 
   1  12   1       33.95       32.30      6.38 o 
   2  12   1        6.90        7.61      2.28 o 
   3  12   1        2.00        2.67      2.92 o 
   4  12   1        6.66        7.47      2.53 o 
   5  12   1        2.96        0.08      1.89 o 
   1  13   1        2.81        4.63      2.33 o 
   2  13   1        6.01        4.32      2.62 o 
   3  13   1        1.09       -0.44      1.49 o 
  -4 -12   2       50.09       51.74      4.98 o 
  -3 -12   2        6.11        3.58      1.99 o 
  -2 -12   2       23.38       23.16      3.60 o 
  -1 -12   2        1.55       -0.01      1.23 o 
   0 -12   2        5.63        2.79      1.90 o 
   1 -12   2        6.09        0.47      2.00 o 
  -5 -11   2        0.06        0.51      1.63 o 
  -4 -11   2        6.48        8.49      2.62 o 
  -3 -11   2       18.34       24.15      3.39 o 
  -2 -11   2        5.56        5.74      3.97 o 
  -1 -11   2       21.11       27.72      8.91 o 
   0 -11   2        5.08        1.44      1.55 o 
   1 -11   2       29.65       36.32      8.99 o 
   2 -11   2       11.96        9.29      2.27 o 
   3 -11   2        0.26        0.19      1.57 o 
  -6 -10   2       17.06       22.36      3.51 o 
  -5 -10   2        3.45        4.92      2.05 o 
  -4 -10   2      133.56      140.60      7.63 o 
  -3 -10   2       33.84       36.55      6.89 o 
  -2 -10   2       10.24        7.55      2.12 o 
  -1 -10   2       39.44       35.09      3.50 o 
   0 -10   2      159.03      162.98      6.69 o 
   1 -10   2       39.29       45.23      8.58 o 
   2 -10   2       25.37       27.77      6.80 o 
   3 -10   2       43.15       36.47      3.70 o 
   4 -10   2        0.00       -0.29      1.52 o 
  -7  -9   2        0.08       -1.72      1.69 o 
  -6  -9   2       42.71       45.58      4.28 o 
  -5  -9   2        0.52       -1.51      1.13 o 
  -4  -9   2      133.39      135.53      7.39 o 
  -3  -9   2        0.04       -0.04      1.10 o 
  -2  -9   2        0.92        1.44      1.28 o 
  -1  -9   2       14.40       14.66      2.41 o 
   0  -9   2        0.00       -0.87      0.84 o 
   1  -9   2       13.08       13.34      2.24 o 
   2  -9   2       26.40       27.29      4.77 o 
   3  -9   2        2.34       -0.64      2.95 o 
   4  -9   2       45.97       55.05      4.17 o 
   5  -9   2        2.38        0.96      1.69 o 
  -7  -8   2        3.58        4.42      2.44 o 
  -6  -8   2        0.93       -0.57      1.52 o 
  -5  -8   2        9.38        6.81      1.86 o 
  -4  -8   2        0.07       -0.20      1.88 o 
  -3  -8   2       22.91       23.60      2.71 o 
  -2  -8   2       46.23       40.73      3.31 o 
  -1  -8   2      270.87      274.67      8.03 o 
   0  -8   2        1.00       -0.24      1.07 o 
   1  -8   2        3.26        1.32      1.40 o 
   2  -8   2       59.11       58.50      3.63 o 
   3  -8   2        2.86        2.40      1.34 o 
   4  -8   2       24.79       21.14      2.71 o 
   5  -8   2        2.32        3.66      2.86 o 
   6  -8   2        1.57        2.23      2.20 o 
  -8  -7   2        2.27        0.75      2.14 o 
  -7  -7   2       21.89       21.04      3.97 o 
  -6  -7   2        4.16        6.36      2.45 o 
  -5  -7   2        2.78        2.73      1.58 o 
  -4  -7   2       44.05       45.75      3.45 o 
  -3  -7   2      135.92      135.53      8.26 o 
  -2  -7   2       28.77       32.32      4.11 o 
  -1  -7   2        3.19        4.23      1.37 o 
   0  -7   2        8.71        6.12      1.52 o 
   1  -7   2       43.92       44.54      3.05 o 
   2  -7   2       15.95       18.22      1.62 o 
   3  -7   2      338.42      340.75      6.72 o 
   4  -7   2       78.14       85.50      3.33 o 
   5  -7   2      226.89      216.40      6.31 o 
   6  -7   2       50.42       64.78      5.69 o 
   7  -7   2        4.10        2.59      2.38 o 
  -8  -6   2        4.86        2.32      2.26 o 
  -7  -6   2        1.04       -0.60      1.38 o 
  -6  -6   2        1.23        4.06      1.99 o 
  -5  -6   2       40.05       36.97      3.73 o 
  -4  -6   2       14.23       13.87      2.80 o 
  -3  -6   2       36.89       39.22      2.93 o 
  -2  -6   2       17.90       19.51      2.06 o 
  -1  -6   2      179.47      196.10      6.01 o 
   0  -6   2     1396.89     1462.87     17.34 o 
   1  -6   2      179.13      162.16      3.68 o 
   2  -6   2       49.31       55.37      2.68 o 
   3  -6   2        1.35        1.32      0.85 o 
   4  -6   2      320.06      330.00      6.57 o 
   5  -6   2       44.05       42.49      2.55 o 
   6  -6   2        6.34        5.96      1.53 o 
   7  -6   2        8.62        4.79      2.74 o 
   8  -6   2        6.20       12.13      3.70 o 
  -8  -5   2        8.83        7.16      2.56 o 
  -7  -5   2        0.69       -1.67      1.11 o 
  -6  -5   2       27.93       22.30      3.52 o 
  -5  -5   2       13.63       14.37      1.50 o 
  -4  -5   2       16.70       19.89      3.01 o 
  -3  -5   2       17.12       19.40      1.77 o 
  -2  -5   2       18.29       15.61      1.37 o 
  -1  -5   2      105.04      117.43      2.58 o 
   0  -5   2      122.44      123.28      2.78 o 
   1  -5   2      212.63      216.79      4.16 o 
   2  -5   2        0.36        0.93      0.68 o 
   3  -5   2      218.20      221.68      4.64 o 
   4  -5   2       72.73       61.35      2.49 o 
   5  -5   2        7.41       10.14      1.45 o 
   6  -5   2       65.50       74.12      3.56 o 
   7  -5   2        4.73        1.84      1.93 o 
   8  -5   2        1.00       -1.26      1.99 o 
  -9  -4   2        3.28        3.46      2.38 o 
  -8  -4   2        0.60        1.58      2.06 o 
  -7  -4   2       82.89      100.96      6.74 o 
  -6  -4   2       32.66       33.97      5.58 o 
  -5  -4   2        7.86        6.85      1.59 o 
  -4  -4   2       82.73       84.34      2.86 o 
  -3  -4   2        9.30        7.41      1.46 o 
  -2  -4   2      167.89      179.29      3.46 o 
  -1  -4   2       69.98       77.01      1.98 o 
   0  -4   2      184.56      179.79      3.30 o 
   1  -4   2     2318.82     2485.65     27.00 o 
   2  -4   2       22.11       16.19      1.71 o 
   3  -4   2      170.51      177.92      4.74 o 
   4  -4   2       16.49       23.44      1.60 o 
   5  -4   2       18.07       17.15      1.57 o 
   6  -4   2       30.13       26.25      2.29 o 
   7  -4   2       35.61       34.82      2.77 o 
   8  -4   2        0.21       -1.11      1.75 o 
   9  -4   2        0.86       -0.90      2.14 o 
  -9  -3   2        0.45        3.30      1.56 o 
  -8  -3   2        0.37        1.17      1.28 o 
  -7  -3   2      181.04      189.58      6.22 o 
  -6  -3   2      208.92      221.49      6.24 o 
  -5  -3   2       87.66       92.31      4.05 o 
  -4  -3   2       74.29       75.43      2.49 o 
  -3  -3   2       38.65       44.45      2.14 o 
  -2  -3   2      872.16      858.74     10.56 o 
  -1  -3   2      945.61      945.16     14.60 o 
   0  -3   2       98.52      101.62      2.16 o 
   1  -3   2       34.53       36.41      1.33 o 
   2  -3   2      221.02      227.25      3.95 o 
   3  -3   2       18.46       13.86      1.59 o 
   4  -3   2        2.26        1.60      1.63 o 
   5  -3   2       26.17       30.95      2.24 o 
   6  -3   2        0.85        0.91      2.00 o 
   7  -3   2       76.08       77.44      5.13 o 
   8  -3   2      152.80      139.88      8.13 o 
   9  -3   2        1.69        0.51      2.08 o 
  -9  -2   2        3.96        4.94      2.65 o 
  -8  -2   2        6.18        6.54      3.66 o 
  -7  -2   2      492.45      542.70     11.59 o 
  -6  -2   2       22.33       20.95      5.73 o 
  -5  -2   2        3.54        5.47      1.55 o 
  -4  -2   2       84.19       78.05      4.04 o 
  -3  -2   2      291.26      278.43      4.70 o 
  -2  -2   2     1527.06     1446.26     16.23 o 
  -1  -2   2      392.89      403.20      5.43 o 
   0  -2   2     1220.93     1204.23     13.35 o 
   1  -2   2      315.47      305.45      4.32 o 
   2  -2   2       24.29       24.72      1.06 o 
   3  -2   2        0.00       -0.45      0.41 o 
   4  -2   2       58.89       67.00      2.16 o 
   5  -2   2      203.10      212.14      4.54 o 
   6  -2   2        1.87        2.60      1.73 o 
   7  -2   2        0.21       -0.03      2.21 o 
   8  -2   2       24.96       23.29      4.21 o 
   9  -2   2        5.75        5.33      2.38 o 
  -9  -1   2        1.92        1.26      1.53 o 
  -8  -1   2       14.27       18.18      2.75 o 
  -7  -1   2        3.63        4.20      2.02 o 
  -6  -1   2       47.47       46.54      3.00 o 
  -5  -1   2        3.74        5.77      1.26 o 
  -4  -1   2       48.59       47.14      2.36 o 
  -3  -1   2      499.69      498.17      6.89 o 
  -2  -1   2      946.40      912.52     10.71 o 
  -1  -1   2      118.76      124.42      2.29 o 
   0  -1   2     2832.41     2729.41     28.27 o 
   1  -1   2      474.17      438.18     11.62 o 
   2  -1   2       39.08       34.90      1.85 o 
   3  -1   2       60.09       62.70      1.77 o 
   4  -1   2      479.47      501.16      9.08 o 
   5  -1   2      356.15      355.65     10.49 o 
   6  -1   2      144.27      149.75      3.92 o 
   7  -1   2       17.11       20.18      2.08 o 
   8  -1   2       20.67       18.96      2.20 o 
   9  -1   2       22.28       36.96      4.82 o 
  -9   0   2        0.60        2.09      2.30 o 
  -8   0   2        0.03       -0.38      1.64 o 
  -7   0   2       80.47      104.49      4.62 o 
  -6   0   2      173.36      184.47      5.69 o 
  -5   0   2        0.47       -0.33      0.75 o 
  -4   0   2       11.38       10.94      1.81 o 
  -3   0   2      179.31      193.57      6.43 o 
  -2   0   2        0.11        0.61      0.74 o 
  -1   0   2      418.02      411.12      8.97 o 
   0   0   2     3397.97     3243.40     33.26 o 
   1   0   2      140.26      126.96      2.82 o 
   2   0   2     1045.14     1007.69     14.58 o 
   3   0   2      158.01      139.53      2.67 o 
   4   0   2       43.82       45.55      1.65 o 
   5   0   2        0.76        0.04      0.59 o 
   6   0   2       11.28       12.55      1.38 o 
   7   0   2       77.11       79.31      3.51 o 
   8   0   2       15.58       15.31      2.04 o 
   9   0   2        0.26       -1.75      1.29 o 
  10   0   2        6.68        8.43      2.83 o 
  -8   1   2        9.90       11.31      2.23 o 
  -7   1   2        0.90        0.57      1.05 o 
  -6   1   2        0.80        0.71      0.89 o 
  -5   1   2      840.23      944.55     15.61 o 
  -4   1   2      398.40      434.18      8.45 o 
  -3   1   2       43.35       35.08      1.84 o 
  -2   1   2      462.07      466.35      7.61 o 
  -1   1   2      159.70      140.76      3.00 o 
   0   1   2      111.09      113.71      1.97 o 
   1   1   2      171.81      170.44      3.37 o 
   2   1   2     1016.18      966.40     10.85 o 
   3   1   2       21.72       17.91      0.95 o 
   4   1   2        9.40       11.46      1.16 o 
   5   1   2       18.09       13.27      1.20 o 
   6   1   2        0.92        0.48      0.70 o 
   7   1   2       52.98       53.96      2.97 o 
   8   1   2        4.83        7.08      1.64 o 
   9   1   2        1.38        1.34      1.07 o 
  10   1   2       22.31       28.72      4.67 o 
  -8   2   2        0.06       -0.57      1.11 o 
  -7   2   2        1.91        1.33      1.38 o 
  -6   2   2       50.55       54.51      3.40 o 
  -5   2   2        0.25        0.29      0.75 o 
  -4   2   2        2.73        3.86      1.07 o 
  -3   2   2       58.34       70.34      2.69 o 
  -2   2   2      650.25      601.16     10.75 o 
  -1   2   2      107.20       91.31      1.97 o 
   0   2   2      201.20      178.57      2.86 o 
   1   2   2     1316.84     1237.48     13.49 o 
   2   2   2    34250.09    29884.09    315.93 o 
   3   2   2      919.76      872.19     10.42 o 
   4   2   2      886.99      856.45     10.74 o 
   5   2   2        8.06        8.19      1.95 o 
   6   2   2       39.17       42.80      2.91 o 
   7   2   2        4.90        7.33      1.33 o 
   8   2   2       14.76       12.82      3.69 o 
   9   2   2       13.02       18.35      2.56 o 
  10   2   2        6.64        4.00      2.23 o 
  -8   3   2        6.56        4.58      3.13 o 
  -7   3   2        8.96        6.79      1.70 o 
  -6   3   2       47.00       42.71      3.13 o 
  -5   3   2        2.66        0.89      0.92 o 
  -4   3   2       41.66       56.33      2.87 o 
  -3   3   2      685.13      678.65     11.28 o 
  -2   3   2      114.56      142.91      2.99 o 
  -1   3   2        3.06        2.37      0.67 o 
   0   3   2      414.36      380.66      6.75 o 
   1   3   2     2139.98     2030.73     21.67 o 
   2   3   2     1806.50     1795.88     19.51 o 
   3   3   2     1188.27     1222.75     14.13 o 
   4   3   2      134.23      133.17      3.02 o 
   5   3   2        2.47        2.60      0.73 o 
   6   3   2       37.63       42.65      2.69 o 
   7   3   2       73.57       83.73      3.83 o 
   8   3   2       85.98       93.52      4.02 o 
   9   3   2       56.25       57.39      3.75 o 
  10   3   2        0.24        2.23      2.35 o 
  -8   4   2        1.21        0.92      1.40 o 
  -7   4   2       26.75       21.40      2.74 o 
  -6   4   2       68.91       64.67      3.72 o 
  -5   4   2       16.73       11.89      1.84 o 
  -4   4   2        0.17        1.82      0.96 o 
  -3   4   2        0.59        1.82      0.67 o 
  -2   4   2       15.60       19.02      2.31 o 
  -1   4   2      276.21      278.37      4.66 o 
   0   4   2      200.50      213.85      3.69 o 
   1   4   2      724.28      677.43      8.42 o 
   2   4   2      193.40      202.22      3.35 o 
   3   4   2      395.95      393.21      7.57 o 
   4   4   2      420.37      462.02      6.85 o 
   5   4   2       83.45       79.39      2.54 o 
   6   4   2       42.90       39.97      2.10 o 
   7   4   2       22.82       27.73      2.02 o 
   8   4   2        4.05        2.98      1.41 o 
   9   4   2       45.22       49.35      3.45 o 
  10   4   2       13.84       14.03      6.31 o 
  -7   5   2       18.60       17.93      3.28 o 
  -6   5   2       15.78       16.97      2.44 o 
  -5   5   2        0.72       -0.55      1.23 o 
  -4   5   2       20.26       11.99      2.89 o 
  -3   5   2       13.53       12.22      1.63 o 
  -2   5   2      106.91      141.82      3.49 o 
  -1   5   2      759.81      766.88     10.13 o 
   0   5   2       23.03       21.09      1.21 o 
   1   5   2       14.44       13.47      0.87 o 
   2   5   2       38.62       43.55      1.72 o 
   3   5   2      108.25      118.83      2.59 o 
   4   5   2       38.86       31.91      1.56 o 
   5   5   2        0.02        0.35      0.68 o 
   6   5   2      153.03      153.79      3.94 o 
   7   5   2       22.80       18.46      1.74 o 
   8   5   2        1.72        0.75      1.44 o 
   9   5   2        1.88        0.57      1.75 o 
  10   5   2        0.41       -2.21      1.47 o 
  -7   6   2       39.36       33.00      3.40 o 
  -6   6   2        2.57        6.19      1.85 o 
  -5   6   2       91.58       83.57      7.86 o 
  -4   6   2        9.11        6.47      1.53 o 
  -3   6   2        3.24        7.19      1.40 o 
  -2   6   2      139.63      152.51      3.88 o 
  -1   6   2        1.27        0.15      0.57 o 
   0   6   2        9.88       10.23      1.06 o 
   1   6   2       51.88       59.91      2.32 o 
   2   6   2       48.19       49.31      5.01 o 
   3   6   2      130.87      152.96      5.07 o 
   4   6   2       68.78       64.79      3.42 o 
   5   6   2        8.13        3.87      4.09 o 
   6   6   2       57.97       49.72      7.01 o 
   7   6   2       30.21       23.35      2.71 o 
   8   6   2        0.14        0.80      1.29 o 
   9   6   2        2.94        4.45      2.14 o 
  -6   7   2        0.18        1.24      1.51 o 
  -5   7   2        0.74        0.98      1.32 o 
  -4   7   2      316.37      304.67      8.62 o 
  -3   7   2        6.84        7.78      1.59 o 
  -2   7   2       78.99       83.29      2.99 o 
  -1   7   2        5.08        3.75      0.93 o 
   0   7   2      226.80      231.69      4.56 o 
   1   7   2       73.42       62.46      6.38 o 
   2   7   2      106.67       84.78      3.90 o 
   3   7   2       59.62       60.90      3.45 o 
   4   7   2       25.22       24.83      3.13 o 
   5   7   2        1.78        1.24      2.00 o 
   6   7   2       12.01       14.59      2.80 o 
   7   7   2        2.51        3.14      1.67 o 
   8   7   2        0.44       -0.60      1.38 o 
   9   7   2        0.31        0.78      1.84 o 
  -6   8   2        0.57       -1.45      1.37 o 
  -5   8   2        9.74        6.55      1.79 o 
  -4   8   2       11.14        6.86      1.77 o 
  -3   8   2        1.67        1.85      1.22 o 
  -2   8   2       41.95       47.28      3.50 o 
  -1   8   2        8.37       11.99      2.04 o 
   0   8   2       27.14       29.32      2.72 o 
   1   8   2        0.01       -0.53      1.01 o 
   2   8   2        2.80        1.76      1.19 o 
   3   8   2      212.61      209.75      6.81 o 
   4   8   2        8.45        8.87      2.20 o 
   5   8   2       94.25       98.27      4.82 o 
   6   8   2       26.14       21.68      2.80 o 
   7   8   2        2.52        4.29      1.72 o 
   8   8   2        0.59        1.27      1.67 o 
   9   8   2       23.03       19.93      3.94 o 
  -5   9   2        6.32        8.61      3.07 o 
  -4   9   2        1.29        2.71      1.99 o 
  -3   9   2        6.83        5.09      2.29 o 
  -2   9   2        8.76       11.03      4.08 o 
  -1   9   2      151.95      143.55      7.53 o 
   0   9   2       90.90       96.05      4.74 o 
   1   9   2       47.91       47.23      3.52 o 
   2   9   2       22.63       26.04      2.90 o 
   3   9   2       95.71      102.49      4.97 o 
   4   9   2        4.85        3.91      1.63 o 
   5   9   2        0.01       -0.61      1.11 o 
   6   9   2        1.27        1.86      1.46 o 
   7   9   2        4.19        4.22      1.77 o 
   8   9   2        0.07       -1.82      1.47 o 
  -4  10   2        4.75        4.49      2.35 o 
  -3  10   2       12.91       11.38      3.16 o 
  -2  10   2       12.11       15.35      3.49 o 
  -1  10   2       42.20       44.08      3.87 o 
   0  10   2       77.65       78.60      4.65 o 
   1  10   2       16.90       21.68      2.86 o 
   2  10   2        8.77        8.31      4.39 o 
   3  10   2        1.67        1.49      1.46 o 
   4  10   2       44.72       35.47      3.76 o 
   5  10   2        0.12        0.12      1.49 o 
   6  10   2        5.00        5.00      1.99 o 
   7  10   2       37.27       38.05     10.10 o 
   8  10   2        0.32        2.04      1.97 o 
  -3  11   2        0.33        3.19      2.17 o 
  -2  11   2        8.41       12.13      3.13 o 
  -1  11   2      120.09      125.13      7.74 o 
   0  11   2        7.63        7.98      3.27 o 
   1  11   2        2.03        7.51      2.08 o 
   2  11   2        1.27        1.93      1.60 o 
   3  11   2        7.53        2.07      1.77 o 
   4  11   2       18.33       17.90      3.02 o 
   5  11   2        1.70        1.41      3.10 o 
   6  11   2        0.26        0.87      1.74 o 
   7  11   2        7.43        5.07      2.25 o 
  -2  12   2       13.15       11.17      3.13 o 
  -1  12   2        2.60        1.22      3.12 o 
   0  12   2        4.42        2.40      1.72 o 
   1  12   2       45.08       50.86      7.47 o 
   2  12   2       22.11       27.49      3.55 o 
   3  12   2        3.75        5.46      2.24 o 
   4  12   2        2.10        2.81      1.83 o 
   5  12   2       10.50        5.03      2.09 o 
   6  12   2        0.00       -1.14      1.54 o 
   1  13   2       16.96       11.15      4.24 o 
   2  13   2        5.94        9.86      2.49 o 
   3  13   2       11.67       11.83      5.55 o 
   4  13   2        0.44       -1.22      1.82 o 
  -2 -12   3        4.03        5.07      5.37 o 
  -1 -12   3       11.08       15.04      2.91 o 
   0 -12   3        4.55       -0.66      1.82 o 
   1 -12   3        0.01        1.59      1.82 o 
  -4 -11   3        2.20        2.58      2.51 o 
  -3 -11   3       12.87       16.28      4.88 o 
  -2 -11   3        7.71        9.03      4.09 o 
  -1 -11   3       12.44       13.27      2.70 o 
   0 -11   3        0.69        1.59      1.57 o 
   1 -11   3        0.66        1.62      1.65 o 
   2 -11   3       33.08       33.77      3.85 o 
   3 -11   3        8.91        0.06      3.94 o 
  -5 -10   3        3.78        4.15      2.15 o 
  -4 -10   3      105.15      113.14      6.35 o 
  -3 -10   3       60.39       51.72      6.11 o 
  -2 -10   3       48.49       43.95      3.94 o 
  -1 -10   3        1.79        2.57      1.58 o 
   0 -10   3        6.02        4.47      1.61 o 
   1 -10   3       39.48       33.86      4.42 o 
   2 -10   3       76.53       95.65      5.31 o 
   3 -10   3       28.59       33.01     10.51 o 
   4 -10   3        0.00       -2.14      3.28 o 
  -6  -9   3        3.00        3.70      2.44 o 
  -5  -9   3       20.17       18.95      3.06 o 
  -4  -9   3      378.54      397.62     20.15 o 
  -3  -9   3        5.05        4.26      1.86 o 
  -2  -9   3        1.26        0.42      1.31 o 
  -1  -9   3        1.39        0.30      1.30 o 
   0  -9   3       11.82       10.60      2.16 o 
   1  -9   3       24.16       24.39      3.34 o 
   2  -9   3      107.90      123.96      5.57 o 
   3  -9   3        2.29        2.90      3.27 o 
   4  -9   3       62.94       53.73      7.92 o 
  -7  -8   3        0.24       -0.39      1.69 o 
  -6  -8   3        2.53        2.20      2.05 o 
  -5  -8   3        0.52       -0.23      1.19 o 
  -4  -8   3       22.07       20.85      2.90 o 
  -3  -8   3       19.28       17.56      2.60 o 
  -2  -8   3       21.03       22.49      2.73 o 
  -1  -8   3       20.64       25.37      4.02 o 
   0  -8   3       43.75       47.13      3.75 o 
   1  -8   3       15.31       12.30      2.07 o 
   2  -8   3        1.50       -0.28      2.41 o 
   3  -8   3      369.40      367.79      9.70 o 
   4  -8   3        2.64        3.76      1.63 o 
   5  -8   3        0.23        3.79      2.92 o 
   6  -8   3        1.36        3.10      2.38 o 
  -7  -7   3        0.04        0.21      1.99 o 
  -6  -7   3        0.81        2.20      2.32 o 
  -5  -7   3        6.33        7.16      3.46 o 
  -4  -7   3       92.67       86.29      4.63 o 
  -3  -7   3      356.87      359.12     18.98 o 
  -2  -7   3        2.91        1.25      1.31 o 
  -1  -7   3       44.81       43.01      3.16 o 
   0  -7   3        7.30        8.98      1.75 o 
   1  -7   3        6.96        6.22      1.87 o 
   2  -7   3        1.26        0.70      0.83 o 
   3  -7   3        6.89        4.51      1.19 o 
   4  -7   3       13.32       10.77      1.57 o 
   5  -7   3      231.39      248.81      9.90 o 
   6  -7   3       11.08       12.28      3.25 o 
   7  -7   3        4.84        1.81      2.29 o 
  -8  -6   3        8.34        0.51      2.53 o 
  -7  -6   3       48.85       45.33      5.36 o 
  -6  -6   3        0.98        2.86      2.32 o 
  -5  -6   3        0.01        1.20      1.52 o 
  -4  -6   3       47.93       53.53      3.67 o 
  -3  -6   3      150.49      145.01      6.43 o 
  -2  -6   3      205.89      188.42      6.06 o 
  -1  -6   3      709.00      694.40     13.31 o 
   0  -6   3      321.03      328.90      5.64 o 
   1  -6   3       49.84       59.47      2.26 o 
   2  -6   3        0.41        0.42      0.67 o 
   3  -6   3       56.60       61.88      2.57 o 
   4  -6   3      465.84      458.15      8.06 o 
   5  -6   3        1.41        0.83      0.97 o 
   6  -6   3       25.37       26.28      4.00 o 
   7  -6   3        0.64        3.73      2.53 o 
   8  -6   3        0.26        0.75      2.50 o 
  -8  -5   3       29.72       22.70      4.33 o 
  -7  -5   3       25.22       15.83      3.28 o 
  -6  -5   3       13.24       14.54      3.22 o 
  -5  -5   3        4.49        6.89      1.44 o 
  -4  -5   3       84.02       85.21      2.94 o 
  -3  -5   3        0.11        0.37      0.59 o 
  -2  -5   3        9.10        8.57      1.59 o 
  -1  -5   3       39.42       46.33      2.13 o 
   0  -5   3      125.45      135.37      3.13 o 
   1  -5   3        6.07        4.98      0.86 o 
   2  -5   3        5.57        5.08      1.49 o 
   3  -5   3       49.27       58.74      2.32 o 
   4  -5   3       22.36       24.71      1.75 o 
   5  -5   3      798.52      784.70     11.66 o 
   6  -5   3      189.20      189.24      6.68 o 
   7  -5   3       92.79       95.54      6.65 o 
   8  -5   3        0.47       -2.66      1.78 o 
  -8  -4   3        3.88        2.74      2.29 o 
  -7  -4   3        9.27        9.62      2.50 o 
  -6  -4   3       51.34       53.80      3.29 o 
  -5  -4   3        4.93        3.31      1.14 o 
  -4  -4   3        1.87        3.01      0.92 o 
  -3  -4   3       30.51       28.61      1.65 o 
  -2  -4   3       18.78       18.12      1.23 o 
  -1  -4   3       13.00       14.48      1.07 o 
   0  -4   3       98.08      106.09      2.58 o 
   1  -4   3        1.99        0.85      0.53 o 
   2  -4   3      892.63      924.32     11.77 o 
   3  -4   3      346.07      383.26      8.13 o 
   4  -4   3       30.43       30.67      3.28 o 
   5  -4   3      121.88      118.27      3.51 o 
   6  -4   3       58.37       56.01      3.23 o 
   7  -4   3        0.00        1.26      1.87 o 
   8  -4   3        7.75        2.74      2.29 o 
   9  -4   3        4.78        3.46      2.62 o 
  -8  -3   3       10.20       11.08      2.23 o 
  -7  -3   3        8.68        9.63      1.87 o 
  -6  -3   3      191.55      202.08      6.19 o 
  -5  -3   3       15.80       15.46      2.12 o 
  -4  -3   3       11.47       12.23      1.30 o 
  -3  -3   3      614.79      660.19      9.26 o 
  -2  -3   3       53.92       57.63      1.94 o 
  -1  -3   3      562.97      596.11      7.96 o 
   0  -3   3        4.07        3.66      0.63 o 
   1  -3   3      245.29      241.77      4.07 o 
   2  -3   3        6.97        6.77      0.79 o 
   3  -3   3       62.52       60.13      1.99 o 
   4  -3   3       19.21       20.47      1.40 o 
   5  -3   3        0.06        0.11      0.63 o 
   6  -3   3       77.94       83.60      3.08 o 
   7  -3   3       76.49       93.07      6.20 o 
   8  -3   3        8.60       11.38      3.43 o 
   9  -3   3        5.07        8.70      2.95 o 
  -8  -2   3        1.79        5.59      2.27 o 
  -7  -2   3        0.46       -0.11      1.18 o 
  -6  -2   3       15.27       16.24      2.14 o 
  -5  -2   3        3.40        3.03      1.11 o 
  -4  -2   3        0.10        0.03      0.60 o 
  -3  -2   3        3.91        2.73      0.73 o 
  -2  -2   3       69.87       70.93      2.11 o 
  -1  -2   3      999.03     1005.74     14.09 o 
   0  -2   3     3536.74     3592.54     37.45 o 
   1  -2   3     3827.66     3894.36     40.40 o 
   2  -2   3       42.37       41.15      1.36 o 
   3  -2   3      124.46      128.89      3.87 o 
   4  -2   3      143.47      140.52      4.60 o 
   5  -2   3       38.70       35.96      1.83 o 
   6  -2   3       52.07       56.54      2.49 o 
   7  -2   3       35.07       30.94      4.09 o 
   8  -2   3       11.60        6.98      2.74 o 
   9  -2   3        2.04        2.53      2.14 o 
  -8  -1   3        4.21        4.68      1.90 o 
  -7  -1   3      142.55      164.66      5.98 o 
  -6  -1   3      534.13      555.79     17.82 o 
  -5  -1   3       75.90       75.98      3.41 o 
  -4  -1   3       32.51       30.93      2.14 o 
  -3  -1   3       61.04       49.78      1.91 o 
  -2  -1   3     4378.98     4416.27     45.85 o 
  -1  -1   3     6156.15     6033.05     61.68 o 
   0  -1   3      522.69      519.72      6.61 o 
   1  -1   3     1100.06     1149.71     15.89 o 
   2  -1   3      113.69      112.24      3.54 o 
   3  -1   3      200.11      191.44      4.15 o 
   4  -1   3        0.02        0.79      0.49 o 
   5  -1   3       65.02       71.21      2.63 o 
   6  -1   3        9.73        8.50      1.16 o 
   7  -1   3       40.25       33.78      2.16 o 
   8  -1   3        0.90        0.57      1.41 o 
   9  -1   3        3.57        5.54      2.41 o 
  10  -1   3        0.00        0.54      1.93 o 
  -8   0   3        0.01        0.63      1.18 o 
  -7   0   3      182.89      222.22      7.09 o 
  -6   0   3       30.85       33.73      9.69 o 
  -5   0   3      143.69      153.35     10.22 o 
  -4   0   3        0.25       -0.01      0.65 o 
  -3   0   3      130.73      141.08      3.93 o 
  -2   0   3      204.50      196.38      9.15 o 
  -1   0   3      315.74      329.53      4.73 o 
   0   0   3       28.09       32.72      1.10 o 
   1   0   3    11599.00    10991.59    137.90 o 
   2   0   3       12.45       14.50      1.24 o 
   3   0   3      301.31      266.52      4.02 o 
   4   0   3       13.80       18.03      1.04 o 
   5   0   3      391.38      379.84      6.19 o 
   6   0   3       96.37      100.23      4.23 o 
   7   0   3      150.92      141.68      5.92 o 
   8   0   3       84.22       83.86      5.75 o 
   9   0   3        1.78        3.10      1.99 o 
  10   0   3        0.90        4.36      2.38 o 
  -8   1   3        5.49        5.67      2.44 o 
  -7   1   3        0.13        0.59      1.14 o 
  -6   1   3       17.93       18.96      2.36 o 
  -5   1   3      156.18      158.83      5.19 o 
  -4   1   3      253.50      258.44      8.07 o 
  -3   1   3        5.22        3.54      1.11 o 
  -2   1   3        3.34        8.77      1.06 o 
  -1   1   3       84.35       67.27      1.69 o 
   0   1   3     1166.34     1054.11     11.90 o 
   1   1   3        0.00       -0.59      0.39 o 
   2   1   3      389.39      366.56      6.70 o 
   3   1   3      900.95      904.47     10.65 o 
   4   1   3       14.03       13.62      1.20 o 
   5   1   3        1.02        0.19      0.65 o 
   6   1   3      552.88      554.07     10.24 o 
   7   1   3       76.68       79.82      3.01 o 
   8   1   3       25.57       32.58      2.67 o 
   9   1   3       17.23       21.34      3.76 o 
  10   1   3        1.48       -0.39      1.84 o 
  -8   2   3        3.11        4.15      3.67 o 
  -7   2   3       11.21       16.16      2.44 o 
  -6   2   3      113.36      118.65      4.92 o 
  -5   2   3       12.81       14.99      2.00 o 
  -4   2   3      293.09      288.17      8.80 o 
  -3   2   3       17.08       19.78      1.71 o 
  -2   2   3        8.99        4.97      0.93 o 
  -1   2   3        3.74        4.19      0.73 o 
   0   2   3      332.90      306.91      4.47 o 
   1   2   3      545.93      500.09      6.38 o 
   2   2   3     8785.92     8541.75     86.27 o 
   3   2   3      400.74      381.30      6.18 o 
   4   2   3     1872.21     1899.91     21.27 o 
   5   2   3       10.49        8.81      1.01 o 
   6   2   3        0.05        0.39      0.68 o 
   7   2   3       34.41       31.73      3.48 o 
   8   2   3       30.96       33.58      2.66 o 
   9   2   3        5.88        3.25      1.99 o 
  10   2   3       15.65       21.43      4.03 o 
  -8   3   3        0.09        0.57      1.63 o 
  -7   3   3        1.87        0.60      3.01 o 
  -6   3   3       10.24        8.35      1.68 o 
  -5   3   3       81.95       73.79      6.65 o 
  -4   3   3       11.43        7.61      1.55 o 
  -3   3   3       93.11       94.84      3.44 o 
  -2   3   3     2052.79     2071.61     27.46 o 
  -1   3   3      672.31      678.54      8.93 o 
   0   3   3      661.27      615.12      7.90 o 
   1   3   3       64.42       47.70      1.48 o 
   2   3   3      656.99      652.02      8.20 o 
   3   3   3      895.06      876.03     10.71 o 
   4   3   3      227.08      206.67      3.96 o 
   5   3   3      107.75      114.09      3.01 o 
   6   3   3        0.84        1.18      0.76 o 
   7   3   3       10.39        9.96      1.52 o 
   8   3   3       11.53       10.24      1.53 o 
   9   3   3       31.39       34.35      4.30 o 
  10   3   3       15.43       16.53      3.58 o 
  -7   4   3        0.04        0.70      1.22 o 
  -6   4   3       28.35       21.25      2.65 o 
  -5   4   3       24.77       30.21      2.74 o 
  -4   4   3       11.05        7.61      2.15 o 
  -3   4   3       13.46       16.93      1.75 o 
  -2   4   3       50.95       45.65      1.83 o 
  -1   4   3      281.48      308.64      5.13 o 
   0   4   3        8.39        9.19      1.05 o 
   1   4   3      263.97      277.18      7.28 o 
   2   4   3     1132.72     1142.38     13.41 o 
   3   4   3        2.17        3.88      0.67 o 
   4   4   3        6.13        3.94      0.88 o 
   5   4   3       33.05       32.08      1.73 o 
   6   4   3       42.65       45.94      3.18 o 
   7   4   3        0.16       -0.71      1.14 o 
   8   4   3        1.95        2.18      1.40 o 
   9   4   3        3.59        2.72      1.40 o 
  10   4   3        1.87        2.83      2.38 o 
  -7   5   3        1.51        0.82      2.24 o 
  -6   5   3        0.13        0.38      1.17 o 
  -5   5   3       42.04       24.80      3.87 o 
  -4   5   3        1.28        2.71      1.18 o 
  -3   5   3       16.86       11.30      2.32 o 
  -2   5   3       39.20       33.29      1.80 o 
  -1   5   3      210.73      243.05      4.66 o 
   0   5   3      637.86      689.98      9.27 o 
   1   5   3       21.03       20.92      1.97 o 
   2   5   3      311.38      292.34      4.74 o 
   3   5   3       51.06       56.76      2.93 o 
   4   5   3      194.36      196.95      5.63 o 
   5   5   3       10.85       12.12      1.65 o 
   6   5   3       56.27       58.57      4.20 o 
   7   5   3        1.18        2.07      1.19 o 
   8   5   3        4.50        4.16      1.13 o 
   9   5   3        2.91        2.62      1.78 o 
  -7   6   3        0.04       -0.02      1.69 o 
  -6   6   3       59.17       56.56      4.02 o 
  -5   6   3       36.05       36.57      3.15 o 
  -4   6   3       60.37       55.02      3.46 o 
  -3   6   3       52.08       45.31      2.89 o 
  -2   6   3      129.97      124.99      3.53 o 
  -1   6   3       26.91       20.61      1.53 o 
   0   6   3       61.41       67.91      3.16 o 
   1   6   3        7.88       11.91      1.03 o 
   2   6   3        1.77        1.40      0.59 o 
   3   6   3       48.62       41.65      2.00 o 
   4   6   3        4.62        6.56      0.92 o 
   5   6   3       10.16       12.96      1.94 o 
   6   6   3       95.47       96.73      5.87 o 
   7   6   3        4.94        5.29      1.63 o 
   8   6   3       24.95       21.16      2.74 o 
   9   6   3        0.22       -1.51      1.38 o 
  -6   7   3        0.64        1.55      1.48 o 
  -5   7   3        0.91        2.23      1.30 o 
  -4   7   3       62.94       61.41      3.85 o 
  -3   7   3      188.81      181.04      6.02 o 
  -2   7   3       33.13       36.06      2.58 o 
  -1   7   3       11.64       13.96      1.49 o 
   0   7   3       37.45       41.37      1.98 o 
   1   7   3        1.10        2.12      2.09 o 
   2   7   3        9.21        5.77      1.76 o 
   3   7   3       27.07       31.92      2.66 o 
   4   7   3       46.92       43.35      3.18 o 
   5   7   3       33.19       35.86      3.06 o 
   6   7   3        8.03        5.55      1.64 o 
   7   7   3       77.86       75.60      5.84 o 
   8   7   3        0.03        0.19      3.09 o 
   9   7   3        0.79       -0.03      1.84 o 
  -5   8   3       14.32       12.04      2.30 o 
  -4   8   3        7.90       10.03      2.04 o 
  -3   8   3       52.11       44.68      3.18 o 
  -2   8   3      277.45      287.09      7.29 o 
  -1   8   3       33.09       28.00      2.71 o 
   0   8   3        5.65        7.01      1.61 o 
   1   8   3        1.01        0.89      1.18 o 
   2   8   3       14.28       14.58      2.24 o 
   3   8   3       58.48       64.08      3.73 o 
   4   8   3        0.15        0.14      0.92 o 
   5   8   3       51.64       51.08      3.65 o 
   6   8   3        2.20        0.24      1.21 o 
   7   8   3       23.24       23.39      4.05 o 
   8   8   3        1.68        0.94      2.45 o 
   9   8   3        6.58        6.50      2.28 o 
  -5   9   3        0.59        0.18      2.23 o 
  -4   9   3        2.85        0.24      1.96 o 
  -3   9   3       11.44        6.80      2.44 o 
  -2   9   3        1.82        2.68      1.72 o 
  -1   9   3       43.48       41.60      3.44 o 
   0   9   3        0.00       -0.99      1.02 o 
   1   9   3        0.71        0.41      1.22 o 
   2   9   3        0.00        0.59      1.23 o 
   3   9   3        4.52        5.70      1.75 o 
   4   9   3      110.87      111.07      5.24 o 
   5   9   3       20.96       20.09      2.72 o 
   6   9   3        0.76       -0.08      1.23 o 
   7   9   3        0.57        2.60      2.11 o 
   8   9   3        3.31        3.59      3.12 o 
  -4  10   3        7.39        5.69      2.68 o 
  -3  10   3        0.24        1.96      2.08 o 
  -2  10   3        1.13        1.14      1.81 o 
  -1  10   3        0.06        0.24      2.14 o 
   0  10   3      181.17      179.58      8.73 o 
   1  10   3        9.52       11.05      2.41 o 
   2  10   3        7.72        3.83      1.99 o 
   3  10   3       13.33        8.33      2.12 o 
   4  10   3        5.88        4.34      2.62 o 
   5  10   3       98.50       94.85      6.41 o 
   6  10   3        0.04       -1.28      1.30 o 
   7  10   3        5.77       10.02      2.42 o 
   8  10   3        3.42        1.35      2.62 o 
  -3  11   3        0.46       -0.27      2.38 o 
  -2  11   3        5.47        3.61      2.38 o 
  -1  11   3        1.48        0.27      1.44 o 
   0  11   3       70.52       87.29      5.21 o 
   1  11   3      304.10      326.26     12.73 o 
   2  11   3       17.00       13.33      2.58 o 
   3  11   3        3.26        3.23      3.73 o 
   4  11   3        0.50        2.46      1.74 o 
   5  11   3        0.16        1.46      1.60 o 
   6  11   3        0.56       -0.32      1.49 o 
   7  11   3       17.78       14.41      2.95 o 
  -1  12   3       11.14        7.74      2.89 o 
   0  12   3       15.41       16.22      6.62 o 
   1  12   3       64.91       77.33      6.77 o 
   2  12   3        4.53        3.97      1.88 o 
   3  12   3        0.72        3.78      1.95 o 
   4  12   3        0.03        0.51      1.82 o 
   5  12   3        0.42        1.20      4.42 o 
   6  12   3        0.92        1.00      2.02 o 
   1  13   3        0.96        0.84      1.75 o 
   2  13   3        1.05       -0.47      1.73 o 
   3  13   3        5.56        2.18      1.99 o 
   4  13   3        0.81        3.24      3.16 o 
  -3 -11   4       14.96       14.86      2.80 o 
  -2 -11   4        0.54        0.62      2.89 o 
  -1 -11   4        6.08        3.55      1.95 o 
   0 -11   4        0.90        0.69      1.44 o 
   1 -11   4        7.85       10.30      2.42 o 
   2 -11   4        6.81        4.00      4.27 o 
   3 -11   4        0.46        6.32      4.30 o 
  -5 -10   4        4.98        6.65      5.66 o 
  -4 -10   4       12.48        8.99      2.46 o 
  -3 -10   4        0.50        0.88      1.41 o 
  -2 -10   4       17.27       16.73      5.24 o 
  -1 -10   4        0.03        0.07      1.33 o 
   0 -10   4       90.42       90.88      5.20 o 
   1 -10   4        2.33       -0.83      1.42 o 
   2 -10   4        0.50        0.87      1.94 o 
   3 -10   4        1.75        4.39      3.61 o 
   4 -10   4        2.45       -1.66      3.46 o 
  -6  -9   4        3.96        2.59      2.11 o 
  -5  -9   4        5.77        6.44      2.37 o 
  -4  -9   4       57.58       60.28      7.01 o 
  -3  -9   4        0.37        0.36      1.30 o 
  -2  -9   4        9.23        7.04      4.26 o 
  -1  -9   4       18.79       20.28      7.47 o 
   0  -9   4        0.00        2.28      1.38 o 
   1  -9   4       11.95        9.70      3.42 o 
   2  -9   4       27.89       35.32      6.77 o 
   3  -9   4       28.09       41.72      7.19 o 
   4  -9   4        3.95        6.41      3.91 o 
   5  -9   4        4.87        6.32      3.76 o 
  -6  -8   4        0.01        2.26      2.05 o 
  -5  -8   4        1.83       -1.75      1.31 o 
  -4  -8   4        2.94        4.17      2.05 o 
  -3  -8   4      121.38      117.18      5.60 o 
  -2  -8   4      172.50      172.60      6.60 o 
  -1  -8   4       52.26       43.87      3.52 o 
   0  -8   4       98.40      109.16      5.02 o 
   1  -8   4      153.07      128.87      5.36 o 
   2  -8   4      244.91      224.03      7.28 o 
   3  -8   4       90.04       88.37      6.01 o 
   4  -8   4        0.78       -0.15      2.62 o 
   6  -8   4        0.40       -0.75      2.02 o 
  -7  -7   4        1.02        0.75      2.26 o 
  -6  -7   4        0.19        2.98      2.41 o 
  -5  -7   4        2.12        0.27      1.90 o 
  -4  -7   4      269.25      285.30      8.88 o 
  -3  -7   4        0.46        0.17      1.12 o 
  -2  -7   4      183.72      189.11      6.51 o 
  -1  -7   4       63.91       68.72      3.87 o 
   0  -7   4        0.51        0.30      1.58 o 
   1  -7   4        3.66        4.39      1.40 o 
   2  -7   4        2.61        2.36      1.49 o 
   3  -7   4        0.58        1.57      1.49 o 
   4  -7   4      171.84      174.67      6.36 o 
   5  -7   4        0.18        0.57      2.39 o 
   6  -7   4        1.57        2.83      3.18 o 
   7  -7   4        1.60        2.23      2.41 o 
  -7  -6   4       16.52       27.69      4.85 o 
  -6  -6   4       35.09       38.74      5.06 o 
  -5  -6   4        2.60        1.84      2.20 o 
  -4  -6   4       19.59       20.94      4.64 o 
  -3  -6   4       64.53       73.75      7.16 o 
  -2  -6   4       48.76       55.00      3.40 o 
  -1  -6   4       12.48       15.14      2.05 o 
   0  -6   4       23.16       18.54      1.46 o 
   1  -6   4      278.37      286.20      5.48 o 
   2  -6   4        4.31        7.96      1.18 o 
   3  -6   4        2.11        0.49      1.02 o 
   4  -6   4        3.21        3.88      1.55 o 
   5  -6   4        0.00       -0.60      1.31 o 
   6  -6   4       19.01       18.93      2.87 o 
   7  -6   4        7.39        3.55      2.53 o 
   8  -6   4        3.55       -2.77      2.26 o 
  -7  -5   4        3.08        0.90      2.35 o 
  -6  -5   4       47.52       49.76      5.42 o 
  -5  -5   4       50.66       49.12      5.03 o 
  -4  -5   4       16.49       18.22      2.16 o 
  -3  -5   4       83.74       77.88      2.78 o 
  -2  -5   4       53.80       55.98      2.28 o 
  -1  -5   4      531.89      509.14      7.81 o 
   0  -5   4      143.65      139.42      3.36 o 
   1  -5   4       83.71       82.86      3.34 o 
   2  -5   4       49.38       49.11      2.08 o 
   3  -5   4       10.39       11.42      1.37 o 
   4  -5   4       24.16       25.81      1.78 o 
   5  -5   4      548.87      594.83     12.82 o 
   6  -5   4        7.29        6.98      2.45 o 
   7  -5   4       56.72       49.18      5.27 o 
   8  -5   4        4.92        1.05      2.38 o 
  -8  -4   4        1.24       -1.29      1.60 o 
  -7  -4   4       85.75       75.55      6.80 o 
  -6  -4   4        0.85        0.60      1.19 o 
  -5  -4   4       10.82        8.87      1.58 o 
  -4  -4   4        3.25        3.19      0.98 o 
  -3  -4   4       97.74       96.20      2.97 o 
  -2  -4   4       22.87       23.70      1.53 o 
  -1  -4   4        0.38       -0.61      0.53 o 
   0  -4   4      721.48      723.82      9.73 o 
   1  -4   4     1167.41     1263.48     15.25 o 
   2  -4   4      903.38      958.68     16.27 o 
   3  -4   4      652.99      616.29      8.91 o 
   4  -4   4        4.25        4.32      0.93 o 
   5  -4   4        4.26        6.11      2.17 o 
   6  -4   4      185.45      191.37      7.90 o 
   7  -4   4       82.05       78.14      5.87 o 
   8  -4   4        6.58        5.00      2.62 o 
   9  -4   4        0.47        0.36      2.41 o 
  -8  -3   4       31.06       33.08      3.47 o 
  -7  -3   4        0.91       -0.98      1.31 o 
  -6  -3   4        0.59        0.67      1.15 o 
  -5  -3   4        5.38        4.48      1.24 o 
  -4  -3   4        5.03        6.11      1.27 o 
  -3  -3   4      367.04      380.35      8.06 o 
  -2  -3   4      140.08      149.99      3.50 o 
  -1  -3   4      816.08      788.50     10.47 o 
   0  -3   4      233.15      244.09      9.27 o 
   1  -3   4      368.32      392.80      5.94 o 
   2  -3   4       67.88       68.67      2.04 o 
   3  -3   4       14.57       16.78      1.15 o 
   4  -3   4        4.06        5.09      0.86 o 
   5  -3   4       61.16       64.83      3.65 o 
   6  -3   4       15.55       14.97      2.42 o 
   7  -3   4        0.32        0.38      3.37 o 
   8  -3   4        0.12        2.47      2.14 o 
   9  -3   4       15.00       14.36      3.94 o 
  -8  -2   4        0.93       -0.71      1.41 o 
  -7  -2   4       19.58       16.85      2.45 o 
  -6  -2   4        3.68        3.23      1.90 o 
  -5  -2   4       10.82        8.06      2.75 o 
  -4  -2   4        0.29        1.26      1.20 o 
  -3  -2   4       35.51       32.07      1.72 o 
  -2  -2   4        9.24        9.22      1.03 o 
  -1  -2   4       19.43       21.58      2.08 o 
   0  -2   4      896.78      918.44     11.23 o 
   1  -2   4      170.89      168.34      3.17 o 
   2  -2   4      641.31      645.18     11.12 o 
   3  -2   4     1866.79     2005.36     22.36 o 
   4  -2   4        1.64       -0.16      0.51 o 
   5  -2   4       36.61       39.45      3.03 o 
   6  -2   4       21.53       20.75      2.53 o 
   7  -2   4       59.54       70.68      6.22 o 
   8  -2   4        2.04       -0.06      1.87 o 
   9  -2   4        9.96        7.28      2.80 o 
  -8  -1   4        2.30        3.57      1.62 o 
  -7  -1   4        3.41        5.03      1.71 o 
  -6  -1   4       35.21       36.87      3.04 o 
  -5  -1   4      232.37      208.66      9.90 o 
  -4  -1   4       27.76       17.27      2.60 o 
  -3  -1   4      358.50      388.13      8.88 o 
  -2  -1   4      147.40      146.36      3.27 o 
  -1  -1   4      371.32      385.39      6.23 o 
   0  -1   4      670.22      688.29      8.72 o 
   1  -1   4       73.12       64.08      1.65 o 
   2  -1   4       83.96       86.81      3.08 o 
   3  -1   4       17.72       24.48      3.99 o 
   4  -1   4        2.08        3.33      1.42 o 
   5  -1   4       64.91       65.02      2.15 o 
   6  -1   4      141.56      149.68      5.94 o 
   7  -1   4       18.65       15.97      2.41 o 
   8  -1   4        3.49        4.15      2.17 o 
   9  -1   4       20.44       14.48      3.46 o 
  10  -1   4       39.24       38.56      5.36 o 
  -8   0   4        1.16        1.77      1.62 o 
  -7   0   4        4.45        6.00      1.76 o 
  -6   0   4      197.01      223.57      6.95 o 
  -5   0   4      706.62      706.85     13.06 o 
  -4   0   4        2.96        2.90      1.06 o 
  -3   0   4      174.50      176.81      4.80 o 
  -2   0   4       65.83       66.17      1.96 o 
  -1   0   4      346.88      345.82      5.35 o 
   0   0   4     1095.83     1089.70     12.64 o 
   1   0   4      122.36      121.59      2.32 o 
   2   0   4       41.67       47.10      2.24 o 
   3   0   4       22.63       25.25      3.07 o 
   4   0   4       47.30       52.63      2.98 o 
   5   0   4       64.27       52.57      3.32 o 
   6   0   4       21.95       19.44      1.46 o 
   7   0   4      251.14      252.39      7.58 o 
   8   0   4       49.65       52.65      5.00 o 
   9   0   4        5.58        5.54      2.53 o 
  10   0   4       19.24       12.91      3.49 o 
  -8   1   4        0.11        0.34      1.42 o 
  -7   1   4        0.47       -1.22      2.27 o 
  -6   1   4       74.89       71.97      6.70 o 
  -5   1   4        0.90        2.27      1.20 o 
  -4   1   4      268.71      260.92      6.57 o 
  -3   1   4       36.05       40.14      2.30 o 
  -2   1   4       20.04       27.79      1.81 o 
  -1   1   4      467.49      470.49      6.53 o 
   0   1   4      217.89      234.67      4.04 o 
   1   1   4     1452.47     1444.59     18.56 o 
   2   1   4      897.83      866.84     13.61 o 
   3   1   4       97.87      104.66      4.08 o 
   4   1   4       74.47       67.51      2.00 o 
   5   1   4        4.13        3.82      0.69 o 
   6   1   4       10.50        7.71      1.07 o 
   7   1   4      129.19      113.46      4.91 o 
   8   1   4        0.00       -1.24      1.67 o 
   9   1   4        1.23        1.26      1.84 o 
  10   1   4        0.43        1.23      1.99 o 
  -7   2   4        0.73        1.01      1.21 o 
  -6   2   4       26.97       29.68      6.65 o 
  -5   2   4      113.17      111.45      4.51 o 
  -4   2   4      132.82      131.82      4.54 o 
  -3   2   4        6.46        2.93      0.95 o 
  -2   2   4       57.99       50.51      3.49 o 
  -1   2   4       54.82       51.30      2.71 o 
   0   2   4        0.81       -0.06      0.46 o 
   1   2   4        5.69        5.26      1.28 o 
   2   2   4      362.93      375.47      5.32 o 
   3   2   4      216.87      209.11      3.63 o 
   4   2   4      104.03      101.23      2.58 o 
   5   2   4        8.26       14.08      1.14 o 
   6   2   4       16.60       15.82      1.37 o 
   7   2   4       38.56       35.45      2.11 o 
   8   2   4       34.51       27.70      2.97 o 
   9   2   4        9.98       11.17      2.86 o 
  10   2   4        0.16       -1.29      1.32 o 
  -7   3   4        5.09        4.84      1.78 o 
  -6   3   4        0.41       -0.50      1.03 o 
  -5   3   4       39.36       36.82      2.96 o 
  -4   3   4        3.81        4.55      1.29 o 
  -3   3   4      892.47      849.67     13.98 o 
  -2   3   4      154.71      150.00      4.28 o 
  -1   3   4      232.39      232.82      4.22 o 
   0   3   4      450.14      490.11      6.89 o 
   1   3   4      218.85      190.32      3.51 o 
   2   3   4      265.97      241.33      4.83 o 
   3   3   4      209.84      216.22      3.90 o 
   4   3   4       31.03       31.06      2.35 o 
   5   3   4       14.55       10.81      1.20 o 
   6   3   4        0.00        0.66      0.66 o 
   7   3   4       15.56       13.95      1.49 o 
   8   3   4       38.66       28.64      4.89 o 
   9   3   4       24.04       28.78      3.82 o 
  10   3   4        8.15       10.99      3.10 o 
  -7   4   4       20.55       26.66      3.22 o 
  -6   4   4       26.72       24.37      4.38 o 
  -5   4   4       30.13       29.33      4.08 o 
  -4   4   4      175.84      168.34      7.39 o 
  -3   4   4       73.13       68.35      3.16 o 
  -2   4   4      168.44      157.80      5.13 o 
  -1   4   4       45.70       42.11      1.82 o 
   0   4   4        7.81        8.58      0.96 o 
   1   4   4      365.28      365.09      5.68 o 
   2   4   4       94.23       98.72      2.49 o 
   3   4   4      319.07      324.85      5.29 o 
   4   4   4     3655.75     3643.03     39.10 o 
   5   4   4      126.63      121.91      3.20 o 
   6   4   4       68.52       70.53      2.64 o 
   7   4   4        3.26        5.23      1.16 o 
   8   4   4        1.10        1.44      0.94 o 
   9   4   4        6.49        7.65      2.41 o 
  10   4   4       12.48       13.94      3.13 o 
  -7   5   4        0.88       -1.54      1.40 o 
  -6   5   4        1.06       -0.19      1.16 o 
  -5   5   4        7.93       11.34      3.75 o 
  -4   5   4       15.30       10.85      2.80 o 
  -3   5   4       92.76       92.15      5.24 o 
  -2   5   4      140.45      157.24      4.71 o 
  -1   5   4      335.16      326.55      5.79 o 
   0   5   4       11.95       15.18      1.41 o 
   1   5   4       41.92       40.04      1.69 o 
   2   5   4       59.49       53.41      1.88 o 
   3   5   4      403.19      421.71      6.48 o 
   4   5   4     1200.80     1164.37     14.49 o 
   5   5   4       84.35       96.52      2.89 o 
   6   5   4       14.19       16.59      1.99 o 
   7   5   4       11.89        9.26      1.38 o 
   8   5   4        0.16        1.59      1.00 o 
   9   5   4        9.67        6.50      4.06 o 
  -6   6   4        3.69        2.22      1.64 o 
  -5   6   4       21.22       19.90      2.55 o 
  -4   6   4      257.14      247.36      7.23 o 
  -3   6   4       29.82       28.57      4.49 o 
  -2   6   4      111.99      112.25      4.06 o 
  -1   6   4       25.41       28.89      1.81 o 
   0   6   4       22.54       20.04      1.48 o 
   1   6   4      269.63      276.09      5.07 o 
   2   6   4       27.48       27.55      1.67 o 
   3   6   4        5.48        4.80      0.99 o 
   4   6   4       50.30       48.90      2.10 o 
   5   6   4      120.72      124.82      3.63 o 
   6   6   4      119.09      120.78      4.89 o 
   7   6   4        0.05       -1.31      0.87 o 
   8   6   4       43.05       29.85      5.03 o 
   9   6   4        0.79        4.36      3.70 o 
  -6   7   4        6.18        5.22      4.05 o 
  -5   7   4        0.05        0.24      1.29 o 
  -4   7   4       11.25        3.30      1.51 o 
  -3   7   4       30.07       35.19      3.33 o 
  -2   7   4       22.09       16.22      2.06 o 
  -1   7   4       25.93       28.35      1.94 o 
   0   7   4      103.14      117.15      3.36 o 
   1   7   4       76.08       75.42      2.53 o 
   2   7   4       22.18       25.76      2.49 o 
   3   7   4        8.73       12.15      3.00 o 
   4   7   4       81.01       83.28      5.15 o 
   5   7   4       13.03       13.92      2.16 o 
   6   7   4        2.37        3.41      1.40 o 
   7   7   4        1.56        0.33      1.72 o 
   8   7   4       15.48        9.39      2.12 o 
   9   7   4        2.00        3.70      3.46 o 
  -5   8   4       66.19       87.99      5.08 o 
  -4   8   4       27.51       34.05      3.20 o 
  -3   8   4      105.97      106.54      4.65 o 
  -2   8   4       14.91       14.28      3.45 o 
  -1   8   4       10.38        9.49      1.94 o 
   0   8   4       22.90       30.91      3.45 o 
   1   8   4       16.56       16.16      2.19 o 
   2   8   4        4.83        6.21      1.65 o 
   3   8   4      109.88      106.87      4.75 o 
   4   8   4       11.86       11.31      2.06 o 
   5   8   4      168.17      180.55     13.35 o 
   6   8   4       15.65       18.02      3.22 o 
   7   8   4        0.39        0.87      1.40 o 
   8   8   4        1.87        1.83      3.69 o 
   9   8   4        3.25        1.14      1.88 o 
  -4   9   4        0.06        0.60      1.84 o 
  -3   9   4        6.47        4.79      2.17 o 
  -2   9   4       43.98       38.83      4.61 o 
  -1   9   4       67.83       63.99      5.60 o 
   0   9   4       66.66       60.30      4.01 o 
   1   9   4        6.78        5.31      1.68 o 
   2   9   4       40.53       47.49      4.71 o 
   3   9   4       11.39       10.48      2.09 o 
   4   9   4      150.78      163.86      7.33 o 
   5   9   4       15.83        5.80      1.74 o 
   6   9   4        2.73        1.57      1.45 o 
   7   9   4        0.99       -0.45      1.37 o 
   8   9   4       13.15       11.57      2.50 o 
   9   9   4        3.43        2.45      1.83 o 
  -3  10   4        5.65        3.79      2.26 o 
  -2  10   4       33.31       35.55      4.85 o 
  -1  10   4        7.97        9.87      2.92 o 
   0  10   4        0.02        1.36      1.45 o 
   1  10   4       17.00       20.22      2.81 o 
   2  10   4        0.00       -0.93      1.24 o 
   3  10   4       10.04       11.26      2.32 o 
   4  10   4        0.62        2.08      1.47 o 
   5  10   4        0.19        0.04      1.53 o 
   6  10   4        2.05        1.63      1.65 o 
   7  10   4        4.41        5.37      2.09 o 
   8  10   4        0.73        0.41      1.62 o 
  -2  11   4       10.60       16.98      3.79 o 
  -1  11   4        0.30        0.15      2.20 o 
   0  11   4        8.39        3.50      2.15 o 
   1  11   4       30.98       35.10      4.64 o 
   2  11   4       15.91       20.44      3.09 o 
   3  11   4        3.54        4.22      2.00 o 
   4  11   4        0.00        1.13      1.90 o 
   5  11   4       10.47        7.91      5.13 o 
   6  11   4        0.92        0.88      1.75 o 
   7  11   4        1.35       -0.45      1.55 o 
  -1  12   4        0.00        1.81      2.26 o 
   0  12   4       23.46       28.02      4.55 o 
   1  12   4        9.40       14.65      2.92 o 
   2  12   4       22.51       20.16      3.27 o 
   3  12   4        9.20        8.46      2.51 o 
   4  12   4        0.31       -1.11      1.64 o 
   5  12   4        1.97        2.12      1.85 o 
   6  12   4        0.38        1.92      1.81 o 
   2  13   4        0.16       -1.02      2.09 o 
   3  13   4        2.23        0.64      3.42 o 
   4  13   4        2.33        3.29      2.90 o 
  -2 -11   5        6.24        5.48      4.55 o 
  -1 -11   5        2.98        4.67      2.05 o 
   0 -11   5        4.22       -0.08      2.02 o 
   1 -11   5        0.01        0.00      3.76 o 
   2 -11   5        8.94       11.50      5.33 o 
  -4 -10   5        0.34       -3.54      2.36 o 
  -3 -10   5        2.05       -0.42      4.06 o 
  -2 -10   5       14.44       11.45      3.04 o 
  -1 -10   5        0.73        0.15      1.35 o 
   0 -10   5        2.16        2.33      1.69 o 
   1 -10   5       24.22       35.79      7.43 o 
   2 -10   5        9.04        6.02      4.24 o 
   3 -10   5       45.61       54.30      8.94 o 
   4 -10   5        1.76        1.54      4.00 o 
  -5  -9   5        0.08        2.38      2.17 o 
  -4  -9   5       14.10        9.68      2.58 o 
  -3  -9   5        3.64        1.93      1.90 o 
  -2  -9   5       15.79       10.95      2.38 o 
  -1  -9   5       13.50       10.49      2.18 o 
   0  -9   5        0.08        0.07      1.63 o 
   1  -9   5        6.13        6.15      1.79 o 
   2  -9   5        2.21        4.88      3.94 o 
   3  -9   5        0.13       -4.38      2.92 o 
   4  -9   5        0.01        1.63      3.37 o 
  -6  -8   5        1.42        4.82      2.47 o 
  -5  -8   5        3.21        6.05      2.62 o 
  -4  -8   5       29.32       27.02      3.39 o 
  -3  -8   5       45.17       38.45      5.48 o 
  -2  -8   5       27.62       29.67      3.21 o 
  -1  -8   5       89.42       88.28      4.77 o 
   0  -8   5      186.96      184.20      6.67 o 
   1  -8   5        0.00        0.07      1.05 o 
   2  -8   5       32.21       37.54      6.68 o 
   3  -8   5       21.70       16.28      5.54 o 
   4  -8   5       49.97       65.89      8.37 o 
   5  -8   5        5.59        4.00      3.58 o 
   6  -8   5        5.11        2.65      3.67 o 
  -6  -7   5        4.33        3.73      2.86 o 
  -5  -7   5        1.24        1.63      2.35 o 
  -4  -7   5        6.45        4.34      1.80 o 
  -3  -7   5       86.21       83.92      4.76 o 
  -2  -7   5     1056.45     1087.14     20.19 o 
  -1  -7   5      115.85      126.18      6.65 o 
   0  -7   5       55.31       47.99      3.43 o 
   1  -7   5        2.32        2.23      1.22 o 
   2  -7   5       20.52       21.55      5.06 o 
   3  -7   5        7.53        9.89      2.87 o 
   4  -7   5       22.88       23.43      7.00 o 
   5  -7   5        0.21        0.23      1.45 o 
   6  -7   5        4.91        3.97      1.99 o 
   7  -7   5        1.67        5.03      2.80 o 
  -7  -6   5       22.28       22.49      4.91 o 
  -6  -6   5        2.10        1.78      2.59 o 
  -5  -6   5        1.38       -0.24      1.90 o 
  -4  -6   5        1.75       -0.31      1.33 o 
  -3  -6   5        0.73       -1.08      1.27 o 
  -2  -6   5       43.37       46.54      3.46 o 
  -1  -6   5        8.89        7.60      1.68 o 
   0  -6   5       41.74       46.03      2.22 o 
   1  -6   5        0.09        0.32      0.72 o 
   2  -6   5        4.02        3.05      0.95 o 
   3  -6   5        5.51        5.26      3.40 o 
   4  -6   5       61.30       58.80      4.55 o 
   5  -6   5      154.88      151.80      6.17 o 
   6  -6   5        0.20        2.89      1.69 o 
   7  -6   5       40.12       46.75      5.42 o 
  -7  -5   5       10.98        5.99      3.16 o 
  -6  -5   5        1.09        1.02      2.29 o 
  -5  -5   5        6.76        3.28      2.44 o 
  -4  -5   5        0.00       -1.06      1.51 o 
  -3  -5   5        4.78        6.64      1.20 o 
  -2  -5   5       96.59       97.26      3.15 o 
  -1  -5   5      376.01      369.40      6.54 o 
   0  -5   5      103.80      108.99      3.13 o 
   1  -5   5        0.01       -0.85      0.57 o 
   2  -5   5        4.09        2.54      1.17 o 
   3  -5   5       30.21       33.38      2.77 o 
   4  -5   5        3.97        5.16      1.94 o 
   5  -5   5       12.92       12.22      4.12 o 
   6  -5   5       51.09       44.93      3.77 o 
   7  -5   5       87.81       74.85      8.79 o 
   8  -5   5        2.81        1.75      2.17 o 
  -7  -4   5       27.89       44.79      6.02 o 
  -6  -4   5       93.23       97.05      7.10 o 
  -5  -4   5       41.77       40.34      4.79 o 
  -4  -4   5        1.89        2.43      1.43 o 
  -3  -4   5       24.73       29.56      3.19 o 
  -2  -4   5        5.73        4.45      1.05 o 
  -1  -4   5       16.69       20.19      1.51 o 
   0  -4   5      704.64      671.30      9.49 o 
   1  -4   5       99.61       98.97      2.82 o 
   2  -4   5      547.84      589.14      8.61 o 
   3  -4   5      110.39      117.33      3.06 o 
   4  -4   5       39.90       45.84      3.23 o 
   5  -4   5        1.29        0.46      1.11 o 
   6  -4   5      198.47      210.20      7.25 o 
   7  -4   5        6.12        7.28      2.20 o 
   8  -4   5       10.03       17.46      3.97 o 
   9  -4   5        3.37        2.92      2.74 o 
  -7  -3   5        0.26        2.89      1.66 o 
  -6  -3   5        0.69        0.34      1.52 o 
  -5  -3   5       14.04       14.50      2.04 o 
  -4  -3   5        3.26        0.44      0.89 o 
  -3  -3   5       11.36       11.53      1.60 o 
  -2  -3   5      121.61      106.77      3.14 o 
  -1  -3   5      105.12      111.06      3.04 o 
   0  -3   5      174.71      188.66      3.95 o 
   1  -3   5       53.18       51.62      2.03 o 
   2  -3   5       71.55       80.63      2.78 o 
   3  -3   5        3.47        4.14      0.77 o 
   4  -3   5       22.32       23.85      2.46 o 
   5  -3   5        0.71        0.06      1.11 o 
   6  -3   5        0.17       -0.76      1.25 o 
   7  -3   5      391.92      398.05     10.61 o 
   8  -3   5       23.01       13.33      3.43 o 
   9  -3   5       20.71       11.26      3.37 o 
  -7  -2   5       17.29       20.01      2.80 o 
  -6  -2   5       43.03       44.03      3.35 o 
  -5  -2   5       47.16       54.02      3.32 o 
  -4  -2   5        2.16        1.17      0.96 o 
  -3  -2   5       57.32       56.96      2.75 o 
  -2  -2   5       14.78       16.42      1.89 o 
  -1  -2   5        3.17        4.23      1.57 o 
   0  -2   5      421.63      412.73      6.39 o 
   1  -2   5      801.21      785.59     13.35 o 
   2  -2   5      230.84      234.99      6.01 o 
   3  -2   5       10.44       15.87      2.98 o 
   4  -2   5      300.29      303.99      8.04 o 
   5  -2   5       38.55       39.99      4.35 o 
   6  -2   5      104.67      108.90      4.95 o 
   7  -2   5      274.79      314.69     15.44 o 
   8  -2   5        1.26        1.41      1.93 o 
   9  -2   5        6.49        3.76      2.35 o 
  -7  -1   5        9.11        8.80      3.66 o 
  -6  -1   5        0.06       -0.61      1.16 o 
  -5  -1   5       14.02       11.17      1.91 o 
  -4  -1   5        6.62        4.41      1.87 o 
  -3  -1   5       62.20       58.37      3.45 o 
  -2  -1   5       14.60       15.25      1.64 o 
  -1  -1   5     1033.04     1158.54     18.29 o 
   0  -1   5       82.02       69.76      2.10 o 
   1  -1   5       49.87       57.39      1.75 o 
   2  -1   5       24.35       22.72      1.89 o 
   3  -1   5       23.20       23.67      2.09 o 
   4  -1   5       77.44       78.06      3.60 o 
   5  -1   5        0.60        0.92      1.19 o 
   6  -1   5       59.62       61.12      5.64 o 
   7  -1   5       99.95       98.23      4.86 o 
   8  -1   5       11.94        8.96      2.10 o 
   9  -1   5       15.74       17.04      3.64 o 
  10  -1   5        1.17       -1.38      1.63 o 
  -7   0   5       14.91       18.26      2.80 o 
  -6   0   5        8.91        6.63      1.76 o 
  -5   0   5       48.32       45.42      5.78 o 
  -4   0   5      150.23      128.71      7.53 o 
  -3   0   5      161.90      151.73      4.58 o 
  -2   0   5       16.64       14.59      1.30 o 
  -1   0   5       19.85       21.47      1.32 o 
   0   0   5       97.16       96.86      2.46 o 
   1   0   5       93.28       94.53      2.34 o 
   2   0   5        8.39        5.97      1.12 o 
   3   0   5      135.03      139.18      4.43 o 
   4   0   5       51.16       51.38      5.04 o 
   5   0   5        2.33        3.76      1.26 o 
   6   0   5       21.19       23.13      2.60 o 
   7   0   5       11.06       11.90      2.26 o 
   8   0   5        1.07       -0.74      1.25 o 
   9   0   5        8.21        4.33      2.14 o 
  10   0   5        0.51       -1.02      1.99 o 
  -7   1   5       13.79        6.88      2.01 o 
  -6   1   5        7.06        5.50      2.38 o 
  -5   1   5      104.94      107.11      5.21 o 
  -4   1   5      582.95      554.82     10.98 o 
  -3   1   5      112.51      116.05      4.06 o 
  -2   1   5      232.84      231.01      5.56 o 
  -1   1   5        0.65        0.08      0.50 o 
   0   1   5     4058.08     4078.37     42.82 o 
   1   1   5     1818.03     1730.51     19.30 o 
   2   1   5        5.83        3.91      0.75 o 
   3   1   5      212.80      211.12      5.52 o 
   4   1   5       35.42       34.36      2.36 o 
   5   1   5       11.19       14.35      2.36 o 
   6   1   5       16.75       19.60      2.32 o 
   7   1   5        0.01       -1.34      1.09 o 
   8   1   5       12.77        9.89      2.08 o 
   9   1   5        0.14       -0.18      1.69 o 
  10   1   5        1.09        1.35      1.99 o 
  -7   2   5        0.00       -0.71      1.32 o 
  -6   2   5       17.71       24.73      2.87 o 
  -5   2   5      501.79      531.11     11.44 o 
  -4   2   5       29.87       32.32      2.64 o 
  -3   2   5       24.53       21.79      2.10 o 
  -2   2   5        9.19       10.74      1.46 o 
  -1   2   5       38.99       35.74      1.59 o 
   0   2   5       65.98       65.78      2.08 o 
   1   2   5       41.73       37.51      3.86 o 
   2   2   5      132.36      132.37      2.77 o 
   3   2   5     1152.33     1143.63     13.57 o 
   4   2   5      237.30      268.47      6.60 o 
   5   2   5      354.75      357.27      6.27 o 
   6   2   5       10.72       11.20      1.89 o 
   7   2   5      120.46      118.88      5.49 o 
   8   2   5        2.09       -0.09      2.57 o 
   9   2   5        1.68        0.18      1.72 o 
  10   2   5        1.18       -0.75      1.66 o 
  -7   3   5        3.72        3.78      1.86 o 
  -6   3   5        1.41        1.09      1.33 o 
  -5   3   5        1.07        0.78      1.04 o 
  -4   3   5       11.34        7.63      1.61 o 
  -3   3   5      198.88      178.05      7.37 o 
  -2   3   5       16.96       14.68      1.63 o 
  -1   3   5        0.23       -0.26      0.58 o 
   0   3   5        7.35       10.18      1.02 o 
   1   3   5      239.22      214.98      4.04 o 
   2   3   5      480.42      431.97      6.37 o 
   3   3   5        1.26        2.38      0.80 o 
   4   3   5      662.50      631.05      8.71 o 
   5   3   5       35.59       34.15      1.69 o 
   6   3   5        1.89        0.16      1.05 o 
   7   3   5        2.10        1.04      1.40 o 
   8   3   5       40.18       37.20      3.26 o 
   9   3   5        0.00       -0.10      2.33 o 
  10   3   5        0.00       -2.26      1.51 o 
  -6   4   5        2.03       -0.09      1.38 o 
  -5   4   5        0.50        2.29      1.66 o 
  -4   4   5       33.24       25.94      4.94 o 
  -3   4   5       17.64       19.66      2.09 o 
  -2   4   5       59.51       61.69      2.98 o 
  -1   4   5       33.81       33.11      1.77 o 
   0   4   5      113.25      101.76      2.80 o 
   1   4   5      130.65      143.79      3.76 o 
   2   4   5       47.17       52.47      1.90 o 
   3   4   5       54.31       53.44      1.99 o 
   4   4   5     1764.63     1741.38     20.34 o 
   5   4   5        0.07        0.36      0.70 o 
   6   4   5       77.05       77.54      3.51 o 
   7   4   5       13.75       12.84      3.64 o 
   8   4   5        3.25        4.33      1.46 o 
   9   4   5        0.29        0.54      1.54 o 
  10   4   5        1.44        0.21      1.60 o 
  -6   5   5        0.01        0.96      1.35 o 
  -5   5   5        0.01        1.55      1.22 o 
  -4   5   5        9.32        8.71      1.84 o 
  -3   5   5      212.08      193.85      9.65 o 
  -2   5   5       38.56       40.82      2.65 o 
  -1   5   5       28.18       29.69      2.16 o 
   0   5   5     1093.92     1140.52     14.43 o 
   1   5   5       59.94       59.92      2.17 o 
   2   5   5       45.21       41.45      1.83 o 
   3   5   5        0.00       -0.77      0.51 o 
   4   5   5      186.98      196.59      4.71 o 
   5   5   5       63.85       77.93      4.29 o 
   6   5   5      137.75      129.59      3.60 o 
   7   5   5       23.56       21.06      6.49 o 
   8   5   5       20.95       18.33      2.43 o 
   9   5   5        1.93       -0.90      2.92 o 
  -6   6   5        5.07        3.02      1.78 o 
  -5   6   5        2.10       -0.38      1.67 o 
  -4   6   5        3.41        3.01      2.68 o 
  -3   6   5       29.67       28.76      4.05 o 
  -2   6   5       82.59       79.45      3.58 o 
  -1   6   5       27.02       22.59      2.04 o 
   0   6   5       40.59       39.63      2.07 o 
   1   6   5      144.57      148.87      6.61 o 
   2   6   5        3.12        2.93      0.77 o 
   3   6   5       26.50       23.61      1.53 o 
   4   6   5       41.04       47.49      2.10 o 
   5   6   5        5.91        4.96      1.09 o 
   6   6   5       32.40       30.04      2.03 o 
   7   6   5        0.69        2.81      1.38 o 
   8   6   5        0.11        0.60      2.92 o 
   9   6   5        1.65       -1.54      2.98 o 
  -5   7   5        0.01       -0.28      1.72 o 
  -4   7   5        3.19        0.84      1.10 o 
  -3   7   5       84.48       75.37     17.56 o 
  -2   7   5       19.61       20.19      2.19 o 
  -1   7   5        8.75        9.08      1.54 o 
   0   7   5       21.57       22.74      1.77 o 
   1   7   5       51.30       53.80      2.35 o 
   2   7   5       84.88       92.67      4.82 o 
   3   7   5        0.04        0.28      1.11 o 
   4   7   5      498.81      517.39     11.44 o 
   5   7   5        6.50        4.28      1.52 o 
   6   7   5       21.54       18.84      3.66 o 
   7   7   5       11.68       10.17      3.22 o 
   8   7   5        3.57        8.28      4.33 o 
   9   7   5        0.98        0.75      3.34 o 
  -5   8   5        4.87        3.85      1.76 o 
  -4   8   5       56.56       46.49      5.25 o 
  -3   8   5       11.44       11.14      3.45 o 
  -2   8   5        1.58        5.89      1.51 o 
  -1   8   5        9.17        8.63      2.09 o 
   0   8   5        1.61        2.75      2.17 o 
   1   8   5        0.62        0.29      1.85 o 
   2   8   5       36.00       31.29      2.87 o 
   3   8   5       42.65       41.04      3.90 o 
   4   8   5        5.65        7.33      1.80 o 
   5   8   5       10.42       12.07      2.18 o 
   6   8   5        1.78        3.52      1.59 o 
   7   8   5        0.96        1.18      1.37 o 
   8   8   5       21.15        7.31      4.52 o 
   9   8   5        0.95       -1.69      3.13 o 
  -4   9   5        0.72        1.38      2.14 o 
  -3   9   5        8.67        5.69      2.44 o 
  -2   9   5       62.25       72.45      6.38 o 
  -1   9   5       14.68       13.36      3.31 o 
   0   9   5        1.13        0.76      1.35 o 
   1   9   5        0.00        1.02      1.54 o 
   2   9   5        8.72        8.26      4.55 o 
   3   9   5        3.55       -0.29      1.23 o 
   4   9   5       52.47       52.67      7.22 o 
   5   9   5        0.95        1.44      1.41 o 
   6   9   5        0.11        1.50      1.28 o 
   7   9   5        4.75        4.27      1.73 o 
   8   9   5        2.47        4.54      2.60 o 
   9   9   5        7.30        2.50      4.03 o 
  -3  10   5       10.30       10.90      3.01 o 
  -2  10   5        3.08        1.14      2.26 o 
  -1  10   5       37.61       41.33      5.15 o 
   0  10   5       37.85       39.67      4.79 o 
   1  10   5        6.61        3.59      2.05 o 
   2  10   5       18.64       22.73      2.99 o 
   3  10   5        3.52        3.69      1.79 o 
   4  10   5        2.74        2.49      1.78 o 
   5  10   5       46.35       50.16      4.10 o 
   6  10   5        0.11        1.06      1.48 o 
   7  10   5        0.08       -0.56      1.43 o 
   8  10   5        0.00       -0.85      1.55 o 
  -2  11   5        0.85        1.29      2.47 o 
  -1  11   5        4.66        1.29      2.41 o 
   0  11   5        0.18        1.38      1.90 o 
   1  11   5       88.44       87.35      6.53 o 
   2  11   5       12.84       11.42      2.45 o 
   3  11   5        2.32        0.85      1.54 o 
   4  11   5        0.15        1.65      1.65 o 
   5  11   5        0.01       -0.71      1.43 o 
   6  11   5        1.96        1.81      1.83 o 
   7  11   5        0.49        0.28      1.64 o 
   0  12   5        3.93        1.14      2.41 o 
   1  12   5        0.82       -1.45      1.48 o 
   2  12   5       36.04       40.61      5.30 o 
   3  12   5        4.90        5.02      2.33 o 
   4  12   5        0.00        1.97      1.89 o 
   5  12   5        0.94        3.03      1.95 o 
   6  12   5        6.89        4.76      2.21 o 
  -3 -10   6        2.38        2.51      2.06 o 
  -2 -10   6        1.78        1.11      1.70 o 
  -1 -10   6        5.22        4.21      2.07 o 
   0 -10   6       21.18       25.16      6.86 o 
   1 -10   6        6.50        3.88      4.21 o 
   2 -10   6       13.87       13.55      5.51 o 
   3 -10   6       28.91       44.91      9.12 o 
  -4  -9   6        8.26        6.01      5.54 o 
  -3  -9   6       17.23       18.34      6.25 o 
  -2  -9   6       43.06       48.72      4.28 o 
  -1  -9   6        0.53       -0.28      1.12 o 
   0  -9   6        1.28        5.12      3.70 o 
   1  -9   6       35.91       34.38      7.25 o 
   2  -9   6        3.31        5.00      3.82 o 
   3  -9   6        0.20        2.23      3.79 o 
   4  -9   6        6.46        6.80      4.27 o 
  -5  -8   6        0.86        0.39      1.84 o 
  -4  -8   6        7.26        3.52      2.38 o 
  -3  -8   6        0.05       -1.39      1.20 o 
  -2  -8   6       28.03       27.43      3.23 o 
  -1  -8   6        2.17       -0.52      1.40 o 
   0  -8   6       36.11       33.72      3.40 o 
   1  -8   6        0.06       -2.41      2.71 o 
   2  -8   6       60.01       45.57      7.43 o 
   3  -8   6        6.46        5.51      3.28 o 
   4  -8   6       14.37       17.10      5.42 o 
   5  -8   6       13.19        9.81      4.76 o 
   6  -8   6        2.35        1.20      3.52 o 
  -5  -7   6        2.14        1.81      2.59 o 
  -4  -7   6       11.49        8.04      2.56 o 
  -3  -7   6        0.32        2.34      1.38 o 
  -2  -7   6      346.45      358.69     12.30 o 
  -1  -7   6       21.88       25.35      2.83 o 
   0  -7   6      148.15      163.07      6.09 o 
   1  -7   6       23.56       16.37      5.00 o 
   2  -7   6        6.10        9.12      3.67 o 
   3  -7   6       13.70        5.75      3.70 o 
   4  -7   6        0.24        0.73      1.37 o 
   5  -7   6        6.21        6.10      1.89 o 
   6  -7   6        9.38        6.24      2.33 o 
   7  -7   6        2.74        2.36      1.98 o 
  -6  -6   6       62.07       68.75      7.07 o 
  -5  -6   6        5.48        5.51      2.80 o 
  -4  -6   6       15.58       17.01      3.70 o 
  -3  -6   6       32.41       29.58      3.23 o 
  -2  -6   6        1.95        1.09      1.25 o 
  -1  -6   6      103.54      110.74      8.83 o 
   0  -6   6       56.91       56.93      3.44 o 
   1  -6   6      160.68      157.57      4.17 o 
   2  -6   6       26.85       30.14      3.61 o 
   3  -6   6      245.22      216.80      7.02 o 
   4  -6   6       70.18       61.81      4.14 o 
   5  -6   6      204.64      196.86      7.17 o 
   6  -6   6       11.89        8.22      2.19 o 
   7  -6   6       17.51       18.83      3.20 o 
  -6  -5   6        1.32       -2.08      2.26 o 
  -5  -5   6        6.09        8.58      3.07 o 
  -4  -5   6       25.21       26.79      4.06 o 
  -3  -5   6        1.16        1.70      0.95 o 
  -2  -5   6      540.39      550.40      9.15 o 
  -1  -5   6       71.90       73.32      2.86 o 
   0  -5   6       74.53       75.56      2.80 o 
   1  -5   6       80.19       80.27      2.84 o 
   2  -5   6       11.42       13.82      2.27 o 
   3  -5   6       25.16       32.75      2.93 o 
   4  -5   6       10.86        5.30      2.59 o 
   5  -5   6        5.90        4.46      1.77 o 
   6  -5   6      118.56      121.36     15.94 o 
   7  -5   6       20.70       19.89      3.17 o 
   8  -5   6        9.30       12.40      3.61 o 
  -6  -4   6        3.48        1.58      1.45 o 
  -5  -4   6        8.23        4.09      1.73 o 
  -4  -4   6       13.42       13.26      3.34 o 
  -3  -4   6        6.97        6.93      1.57 o 
  -2  -4   6        4.07        4.08      1.16 o 
  -1  -4   6        2.43        1.58      0.94 o 
   0  -4   6        0.01       -0.38      1.05 o 
   1  -4   6      222.97      228.08      7.53 o 
   2  -4   6        9.89        8.34      1.70 o 
   3  -4   6      103.01      110.53      4.67 o 
   4  -4   6       34.03       43.82      3.30 o 
   5  -4   6       37.56       45.45      4.97 o 
   6  -4   6       33.13       30.35      3.24 o 
   7  -4   6        9.13        9.23      2.43 o 
   8  -4   6       24.07       30.07      7.13 o 
  -7  -3   6        2.90        1.80      1.76 o 
  -6  -3   6        0.46       -0.04      1.19 o 
  -5  -3   6       10.73        7.81      1.75 o 
  -4  -3   6       10.34       10.82      1.82 o 
  -3  -3   6      149.47      131.81      4.49 o 
  -2  -3   6       69.87       67.14      2.69 o 
  -1  -3   6       11.76       14.74      3.64 o 
   0  -3   6      683.36      705.14     10.85 o 
   1  -3   6      134.41      119.93      3.11 o 
   2  -3   6      625.70      629.98      8.92 o 
   3  -3   6      135.60      145.87      5.23 o 
   4  -3   6        5.40        3.73      1.52 o 
   5  -3   6        8.32        9.91      2.04 o 
   6  -3   6        3.64        2.82      1.54 o 
   7  -3   6       68.43       77.11      4.87 o 
   8  -3   6        5.25        5.37      3.25 o 
   9  -3   6        2.41       -0.09      2.14 o 
  -7  -2   6       32.24       28.34      3.39 o 
  -6  -2   6       14.45        9.86      2.07 o 
  -5  -2   6        4.64        1.85      1.21 o 
  -4  -2   6       28.67       29.18      2.54 o 
  -3  -2   6       27.20       29.44      2.34 o 
  -2  -2   6        2.92        3.43      0.97 o 
  -1  -2   6       48.06       45.82      2.13 o 
   0  -2   6       69.20       71.13      2.40 o 
   1  -2   6      437.42      449.95      6.90 o 
   2  -2   6       95.80      100.50      5.45 o 
   3  -2   6      495.06      517.16     12.70 o 
   4  -2   6       68.89       67.26      5.03 o 
   5  -2   6       57.31       48.22      3.36 o 
   6  -2   6       26.15       17.43      5.24 o 
   7  -2   6       23.40       20.64      2.87 o 
   8  -2   6        0.85        1.49      1.65 o 
   9  -2   6       44.28       42.35      5.60 o 
  -7  -1   6        0.10       -2.08      1.84 o 
  -6  -1   6        1.95        5.63      1.69 o 
  -5  -1   6        3.37        1.58      1.26 o 
  -4  -1   6       75.91       74.73      3.69 o 
  -3  -1   6       15.56       14.24      2.14 o 
  -2  -1   6        0.04        0.51      0.67 o 
  -1  -1   6      799.60      858.15     11.48 o 
   0  -1   6      408.13      404.03      6.44 o 
   1  -1   6       53.37       48.58      1.98 o 
   2  -1   6       10.14       12.25      0.84 o 
   3  -1   6        7.94        9.00      1.56 o 
   4  -1   6      353.00      367.59     14.57 o 
   5  -1   6       45.75       45.66      3.26 o 
   6  -1   6       42.28       36.25      3.13 o 
   7  -1   6      108.43      114.71      5.34 o 
   8  -1   6       17.92       23.53      3.10 o 
   9  -1   6       18.60       10.44      3.01 o 
  -7   0   6        0.56       -0.98      1.39 o 
  -6   0   6        0.00        2.83      1.49 o 
  -5   0   6        1.58        2.96      1.30 o 
  -4   0   6       38.16       39.74      4.62 o 
  -3   0   6      105.68       94.65      3.83 o 
  -2   0   6       20.90       22.02      1.89 o 
  -1   0   6        0.42        0.53      0.79 o 
   0   0   6       37.99       38.00      1.71 o 
   1   0   6       58.11       53.92      1.84 o 
   2   0   6       88.62       86.26      2.08 o 
   3   0   6      130.42      136.17      4.65 o 
   4   0   6       19.77       21.05      2.25 o 
   5   0   6      414.98      402.64     11.21 o 
   6   0   6       43.18       41.45      3.36 o 
   7   0   6      153.20      156.53      6.06 o 
   8   0   6       10.86        5.62      4.50 o 
   9   0   6        4.42        7.28      2.17 o 
  10   0   6        4.36        1.69      2.29 o 
  -7   1   6       11.79        8.73      2.30 o 
  -6   1   6        3.44        3.74      1.62 o 
  -5   1   6        0.89        0.37      1.19 o 
  -4   1   6       28.67       29.19      2.62 o 
  -3   1   6      101.23       98.67      4.80 o 
  -2   1   6       70.25       65.33      2.99 o 
  -1   1   6      116.45      137.78      3.84 o 
   0   1   6       36.54       35.93      2.52 o 
   1   1   6        0.10        0.49      0.46 o 
   2   1   6      429.57      426.03      9.97 o 
   3   1   6      450.26      446.00      9.27 o 
   4   1   6      446.69      462.76      9.89 o 
   5   1   6      106.42      107.53      6.86 o 
   6   1   6        6.02        3.42      1.28 o 
   7   1   6       82.90       79.08      5.90 o 
   8   1   6       16.31       17.89      5.45 o 
   9   1   6        2.79        4.70      2.53 o 
  10   1   6        2.59        2.92      2.32 o 
  -6   2   6       12.58       15.08      3.66 o 
  -5   2   6        0.11        0.79      1.09 o 
  -4   2   6      379.62      369.31      8.89 o 
  -3   2   6     1125.69     1124.18     18.19 o 
  -2   2   6       75.26       71.63      3.22 o 
  -1   2   6       65.95       66.71      2.98 o 
   0   2   6       42.42       38.49      1.96 o 
   1   2   6      171.58      182.82      3.76 o 
   2   2   6       40.44       38.18      1.56 o 
   3   2   6      375.91      397.52      7.99 o 
   4   2   6        1.58        3.60      1.17 o 
   5   2   6       40.25       42.86      4.27 o 
   6   2   6        5.42        2.08      1.21 o 
   7   2   6        0.25       -0.04      1.14 o 
   8   2   6        3.33        2.57      1.46 o 
   9   2   6        6.77        2.08      1.71 o 
  10   2   6        1.38        1.54      2.17 o 
  -6   3   6        1.46        1.87      2.21 o 
  -5   3   6        0.03       -0.95      1.01 o 
  -4   3   6       69.56       70.34      3.85 o 
  -3   3   6      227.94      236.21     14.79 o 
  -2   3   6        7.45        4.90      1.91 o 
  -1   3   6       15.47        9.73      2.00 o 
   0   3   6      139.05      127.12      3.21 o 
   1   3   6       18.62       14.04      1.20 o 
   2   3   6       28.63       40.49      2.90 o 
   3   3   6      693.41      663.30      9.07 o 
   4   3   6      102.04      111.74      2.84 o 
   5   3   6       33.38       35.22      2.73 o 
   6   3   6        2.96        3.24      1.33 o 
   7   3   6       19.14       20.93      2.48 o 
   8   3   6       27.43       25.62      2.93 o 
   9   3   6        0.97        0.40      2.23 o 
  10   3   6        0.72        0.84      2.02 o 
  -6   4   6        0.52        0.93      1.68 o 
  -5   4   6       10.81       13.23      4.35 o 
  -4   4   6        4.95        2.45      1.32 o 
  -3   4   6       17.22       18.29      2.18 o 
  -2   4   6      245.36      248.81     11.62 o 
  -1   4   6       15.92       15.68      1.76 o 
   0   4   6       61.60       72.14      2.49 o 
   1   4   6        4.39        8.55      1.27 o 
   2   4   6       16.59       15.96      1.28 o 
   3   4   6        4.12        3.43      0.81 o 
   4   4   6      584.69      612.31      8.88 o 
   5   4   6        4.17        2.72      1.25 o 
   6   4   6       41.68       57.93      3.41 o 
   7   4   6        6.33        6.88      1.56 o 
   8   4   6        9.72        8.76      1.89 o 
   9   4   6        1.29        0.10      2.41 o 
  10   4   6        0.00        0.03      1.90 o 
  -6   5   6       16.36       16.29      4.11 o 
  -5   5   6        0.25        1.41      1.47 o 
  -4   5   6        1.55        3.05      1.67 o 
  -3   5   6        5.60        5.63      1.50 o 
  -2   5   6        5.24        4.16      1.32 o 
  -1   5   6       87.27       99.35      3.81 o 
   0   5   6      121.64      114.78      3.29 o 
   1   5   6      208.92      203.75      4.44 o 
   2   5   6        0.49        1.14      0.73 o 
   3   5   6       24.65       18.55      1.46 o 
   4   5   6        0.02        1.73      0.88 o 
   5   5   6        0.63       -0.22      0.72 o 
   6   5   6        1.24        0.34      1.22 o 
   7   5   6        0.79        1.71      1.22 o 
   8   5   6        4.69        3.13      1.31 o 
   9   5   6        4.15        1.53      2.71 o 
  10   5   6        4.04       -1.69      3.79 o 
  -5   6   6        6.86        7.00      2.47 o 
  -4   6   6        0.02        2.12      1.47 o 
  -3   6   6       54.64       59.85     10.63 o 
  -2   6   6        0.76       -0.29      1.72 o 
  -1   6   6      119.99      124.94      4.45 o 
   0   6   6       35.05       36.43      2.12 o 
   1   6   6        0.27       -0.30      0.67 o 
   2   6   6        3.83        6.26      1.06 o 
   3   6   6       10.57       14.77      1.37 o 
   4   6   6        8.60       11.62      1.32 o 
   5   6   6      144.38      147.21      3.92 o 
   6   6   6      160.62      147.44      5.30 o 
   7   6   6       18.07       13.85      4.79 o 
   8   6   6        2.63       -1.29      2.74 o 
   9   6   6        3.34       -0.90      3.43 o 
  10   6   6        0.88        4.42      4.42 o 
  -5   7   6        5.08        5.57      1.97 o 
  -4   7   6        8.36        5.94      1.87 o 
  -3   7   6        1.35       -0.30      1.21 o 
  -2   7   6       45.06       36.46      2.89 o 
  -1   7   6        2.71        1.00      1.13 o 
   0   7   6       28.21       26.84      2.33 o 
   1   7   6        0.01        0.35      0.79 o 
   2   7   6        4.49        4.00      0.94 o 
   3   7   6       32.95       35.31      2.01 o 
   4   7   6      193.23      217.16      6.83 o 
   5   7   6       10.92       11.32      3.07 o 
   6   7   6      180.91      166.99      6.14 o 
   7   7   6        7.26       10.54      4.67 o 
   8   7   6       27.22       29.68      6.38 o 
   9   7   6        0.87       -0.39      3.61 o 
  -4   8   6        5.95       11.75      2.41 o 
  -3   8   6        7.89        3.95      3.21 o 
  -2   8   6       21.34       18.51      2.37 o 
  -1   8   6        1.92        1.23      1.17 o 
   0   8   6        1.28        0.93      1.72 o 
   1   8   6       28.10       26.23      2.77 o 
   2   8   6        0.01        0.80      1.34 o 
   3   8   6        1.12       -0.47      1.16 o 
   4   8   6        0.78        1.88      3.13 o 
   5   8   6       15.88       18.03      4.73 o 
   6   8   6       35.21       29.69      3.06 o 
   7   8   6        1.65       -0.63      2.86 o 
   8   8   6       17.33       21.10      5.81 o 
   9   8   6        0.16        3.10      4.00 o 
  -3   9   6        2.98       -2.56      1.81 o 
  -2   9   6       18.94       20.86      4.00 o 
  -1   9   6       15.91       18.72      3.67 o 
   0   9   6        4.76        4.36      2.20 o 
   1   9   6       10.58        5.14      1.71 o 
   2   9   6       32.17       30.11      4.83 o 
   3   9   6        2.96        2.98      1.58 o 
   4   9   6       28.99       24.34      2.97 o 
   5   9   6       13.24       20.43      2.83 o 
   6   9   6        0.54        0.40      1.33 o 
   7   9   6        6.94        4.00      2.00 o 
   8   9   6        7.23        4.24      4.36 o 
  -2  10   6        6.64        5.21      2.92 o 
  -1  10   6       17.63       21.10      4.09 o 
   0  10   6       23.58       29.05      4.33 o 
   1  10   6       31.61       33.29      4.42 o 
   2  10   6       45.97       45.88      5.79 o 
   3  10   6        0.69       -0.04      1.25 o 
   4  10   6        2.37       12.40      4.27 o 
   5  10   6       10.83       11.17      4.56 o 
   6  10   6        1.95        0.20      1.38 o 
   7  10   6        0.24       -1.89      1.30 o 
   8  10   6        0.02       -1.57      3.37 o 
  -1  11   6        0.01        2.05      2.56 o 
   0  11   6        2.93        0.39      1.96 o 
   1  11   6        6.10        6.57      2.22 o 
   2  11   6       13.17       12.44      4.94 o 
   3  11   6        0.01        1.49      1.72 o 
   4  11   6        7.22        7.33      2.18 o 
   5  11   6        7.16        5.08      2.04 o 
   6  11   6        1.37        0.83      2.80 o 
   7  11   6        0.02        2.73      1.84 o 
   1  12   6        0.19       -0.03      1.99 o 
   2  12   6       12.40       10.56      2.77 o 
   3  12   6        4.51        5.02      2.08 o 
   4  12   6        1.36        1.46      2.08 o 
   5  12   6        0.21        0.87      1.93 o 
   6  12   6        0.76        3.43      2.11 o 
   0 -10   7       10.66        6.92      5.39 o 
   1 -10   7        0.09        1.32      4.03 o 
  -3  -9   7        4.27        2.56      2.83 o 
  -2  -9   7        0.02       -0.94      1.54 o 
  -1  -9   7       12.34       16.01      5.60 o 
   0  -9   7       10.65       10.41      5.21 o 
   1  -9   7        0.96        2.95      3.67 o 
   2  -9   7        3.03       -3.49      3.10 o 
   3  -9   7        4.76        8.76      4.73 o 
   4  -9   7        1.74        7.04      4.82 o 
  -4  -8   7        5.59        7.56      2.68 o 
  -3  -8   7       10.60       14.29      7.68 o 
  -2  -8   7        0.00        1.20      1.57 o 
  -1  -8   7       10.94        9.48      2.28 o 
   0  -8   7        1.35        0.27      3.46 o 
   1  -8   7        0.26        2.47      3.46 o 
   2  -8   7       39.69       41.69      8.07 o 
   3  -8   7       34.49       32.57      6.68 o 
   4  -8   7        0.67        2.32      3.46 o 
   5  -8   7        4.24        1.66      3.85 o 
  -4  -7   7        2.94        1.57      1.66 o 
  -3  -7   7        0.59       -1.50      1.25 o 
  -2  -7   7        3.14        2.29      1.42 o 
  -1  -7   7        4.51        5.75      1.92 o 
   0  -7   7        8.01        0.57      3.25 o 
   1  -7   7        3.96        8.25      3.88 o 
   2  -7   7        8.29        3.49      3.64 o 
   3  -7   7        3.88        2.80      3.13 o 
   4  -7   7        0.02        1.65      2.11 o 
   5  -7   7        0.90        1.59      1.81 o 
   6  -7   7        2.85        3.42      1.96 o 
  -5  -6   7       10.04       14.75      4.21 o 
  -4  -6   7        4.69        7.37      3.07 o 
  -3  -6   7        9.46        3.01      2.32 o 
  -2  -6   7        0.66        1.44      1.29 o 
  -1  -6   7        0.50       -0.04      2.92 o 
   0  -6   7        5.31        3.57      1.76 o 
   1  -6   7      118.18      130.32      5.35 o 
   2  -6   7       61.83       64.21      5.22 o 
   3  -6   7        0.14        1.03      1.33 o 
   4  -6   7       89.53       77.21      4.58 o 
   5  -6   7        4.21        2.47      1.73 o 
   6  -6   7       47.91       51.67      4.50 o 
   7  -6   7        0.29        0.65      3.37 o 
  -5  -5   7       10.42       14.21      3.88 o 
  -4  -5   7       49.70       43.47      5.15 o 
  -3  -5   7       19.99       16.15      2.02 o 
  -2  -5   7       16.67       18.77      1.89 o 
  -1  -5   7       26.60       36.64      2.31 o 
   0  -5   7     2530.13     2630.04     30.68 o 
   1  -5   7      267.55      267.56      8.10 o 
   2  -5   7      121.15      108.17     11.77 o 
   3  -5   7        6.91        4.28      1.60 o 
   4  -5   7        3.63        2.51      1.40 o 
   5  -5   7       23.93       25.08      3.94 o 
   6  -5   7        7.02        3.52      1.89 o 
   7  -5   7        2.33        0.39      1.69 o 
   8  -5   7        5.35        4.04      2.27 o 
  -6  -4   7        2.13        2.89      2.86 o 
  -5  -4   7        1.94        3.65      2.62 o 
  -4  -4   7        8.70        9.92      2.14 o 
  -3  -4   7        0.01       -0.28      2.11 o 
  -2  -4   7        1.33        2.59      1.09 o 
  -1  -4   7       57.51       59.09      2.76 o 
   0  -4   7      108.84      107.25      3.39 o 
   1  -4   7       98.72       92.29      8.22 o 
   2  -4   7       11.36        8.45      1.76 o 
   3  -4   7        9.84        5.09      1.84 o 
   4  -4   7        3.00        2.55      1.51 o 
   5  -4   7        0.32       -1.10      1.15 o 
   6  -4   7       23.22       23.02      3.02 o 
   7  -4   7       41.33       40.45      4.01 o 
   8  -4   7        9.22       10.79      3.97 o 
  -6  -3   7        4.69        2.43      1.69 o 
  -5  -3   7        0.04        0.74      1.34 o 
  -4  -3   7       32.67       28.63      3.40 o 
  -3  -3   7        0.49        2.34      1.06 o 
  -2  -3   7        1.98        3.66      1.51 o 
  -1  -3   7       86.79       88.92      3.16 o 
   0  -3   7       86.89       92.18      3.04 o 
   1  -3   7      598.96      609.91     12.61 o 
   2  -3   7       42.04       45.68      3.11 o 
   3  -3   7       44.11       51.99      3.44 o 
   4  -3   7       22.23       25.08      2.71 o 
   5  -3   7        3.29        1.03      1.61 o 
   6  -3   7       37.49       40.50      4.68 o 
   7  -3   7      203.38      208.08      8.16 o 
   8  -3   7       17.17       14.36      6.22 o 
   9  -3   7       14.69       10.75      3.46 o 
  -6  -2   7       50.91       64.59      4.42 o 
  -5  -2   7        6.18        2.00      1.40 o 
  -4  -2   7       37.80       27.68      2.69 o 
  -3  -2   7      133.14      133.01      4.78 o 
  -2  -2   7        3.59        3.20      1.46 o 
  -1  -2   7        3.47        2.12      0.92 o 
   0  -2   7       10.35        8.86      1.20 o 
   1  -2   7        9.25       10.87      1.21 o 
   2  -2   7       20.29       17.32      2.06 o 
   3  -2   7      149.29      161.58      5.55 o 
   4  -2   7      279.70      281.58      7.90 o 
   5  -2   7        0.01       -0.90      1.00 o 
   6  -2   7        4.58       -0.54      1.20 o 
   7  -2   7        3.24        2.23      1.69 o 
   8  -2   7      151.95      165.41      7.15 o 
   9  -2   7        7.84        5.76      2.53 o 
  -6  -1   7        0.05        0.52      1.39 o 
  -5  -1   7        0.00        0.18      1.17 o 
  -4  -1   7        4.30        0.66      1.19 o 
  -3  -1   7       54.04       58.12      4.58 o 
  -2  -1   7        0.56        0.29      0.79 o 
  -1  -1   7        0.86        1.43      1.17 o 
   0  -1   7      118.20      110.70      3.17 o 
   1  -1   7       67.68       71.32      2.37 o 
   2  -1   7       23.75       25.08      2.38 o 
   3  -1   7      165.33      166.53      5.54 o 
   4  -1   7       85.99       87.11      4.28 o 
   5  -1   7       28.52       22.05      5.30 o 
   6  -1   7       59.91       65.88     10.25 o 
   7  -1   7       40.81       41.83      3.67 o 
   8  -1   7        5.73        7.02      4.97 o 
   9  -1   7       26.17       26.52      4.38 o 
  -6   0   7       29.79       38.91      3.70 o 
  -5   0   7       85.21       83.74      4.51 o 
  -4   0   7       87.03       77.99      3.95 o 
  -3   0   7       14.29       11.36      1.79 o 
  -2   0   7       20.08       18.97      1.96 o 
  -1   0   7        0.09        0.79      0.74 o 
   0   0   7       60.41       56.53      2.26 o 
   1   0   7        0.05        0.68      0.63 o 
   2   0   7        2.99        3.77      1.23 o 
   3   0   7       26.10       31.73      2.57 o 
   4   0   7        1.01        0.62      1.09 o 
   5   0   7       10.60       17.58      3.40 o 
   6   0   7       94.44       93.98      4.56 o 
   7   0   7       27.11       24.77      2.94 o 
   8   0   7        0.25       -0.07      1.30 o 
   9   0   7       61.18       77.90      8.34 o 
  10   0   7        5.11        7.56      3.07 o 
  -6   1   7        1.10       -0.24      1.34 o 
  -5   1   7        1.51        1.22      1.38 o 
  -4   1   7        0.03        0.55      0.93 o 
  -3   1   7        7.07        3.60      1.97 o 
  -2   1   7        1.65       -0.77      0.72 o 
  -1   1   7        9.18       12.25      1.34 o 
   0   1   7        9.79       11.28      1.25 o 
   1   1   7      108.43      124.32      3.16 o 
   2   1   7       10.64        5.06      0.89 o 
   3   1   7       47.56       46.14      2.83 o 
   4   1   7       80.95       78.32      3.75 o 
   5   1   7        9.00        9.49      2.26 o 
   6   1   7       24.04       23.69      3.43 o 
   7   1   7        4.51        6.48      1.79 o 
   8   1   7        5.34        1.56      1.48 o 
   9   1   7        0.14       -0.22      1.99 o 
  10   1   7        0.97        3.94      2.20 o 
  -6   2   7        5.58        4.14      1.97 o 
  -5   2   7       21.43       25.00      3.09 o 
  -4   2   7        4.40        7.53      1.73 o 
  -3   2   7       30.03       31.00      2.68 o 
  -2   2   7      374.78      370.59      8.64 o 
  -1   2   7       66.39       71.58      3.14 o 
   0   2   7        0.07       -0.50      0.87 o 
   1   2   7        3.29        4.13      0.83 o 
   2   2   7      345.35      359.04      5.90 o 
   3   2   7        3.53        2.64      1.19 o 
   4   2   7        3.10        2.12      1.16 o 
   5   2   7       16.83       17.37      2.27 o 
   6   2   7        0.45       -0.90      0.87 o 
   7   2   7       13.32       16.49      3.90 o 
   8   2   7        9.75       15.06      2.50 o 
   9   2   7        1.20        0.16      3.25 o 
  10   2   7       10.93        4.06      2.10 o 
  -6   3   7        0.83        1.54      1.72 o 
  -5   3   7        1.46        0.92      2.69 o 
  -4   3   7        0.78        1.05      1.11 o 
  -3   3   7       23.34       21.72      2.45 o 
  -2   3   7      524.57      539.33     10.73 o 
  -1   3   7       24.22       25.45      2.10 o 
   0   3   7      260.79      259.92      5.14 o 
   1   3   7       39.90       45.37      3.30 o 
   2   3   7      588.90      565.04      9.65 o 
   3   3   7      477.47      471.76      7.23 o 
   4   3   7        8.32        6.87      1.73 o 
   5   3   7      172.60      164.31      5.67 o 
   6   3   7        0.36       -0.16      1.60 o 
   7   3   7        8.43        4.38      1.57 o 
   8   3   7        1.06        2.12      1.51 o 
   9   3   7        8.14       10.69      2.29 o 
  10   3   7        0.56        4.59      4.86 o 
  -5   4   7        0.13       -0.14      1.38 o 
  -4   4   7        0.75        1.76      1.46 o 
  -3   4   7      576.58      595.71     15.80 o 
  -2   4   7       37.55       41.29      3.07 o 
  -1   4   7        5.48        4.43      1.21 o 
   0   4   7        4.78        6.37      1.10 o 
   1   4   7        0.28       -0.31      0.90 o 
   2   4   7       83.72       81.07      2.66 o 
   3   4   7       67.72       71.13      2.47 o 
   4   4   7        8.25       10.86      1.78 o 
   5   4   7       63.40       59.58      3.46 o 
   6   4   7       33.73       36.11      2.99 o 
   7   4   7       50.13       51.07      3.65 o 
   8   4   7       20.29       16.03      2.46 o 
   9   4   7        1.56        2.34      1.54 o 
  10   4   7        6.39        7.36      2.34 o 
  -5   5   7        0.78        2.47      1.65 o 
  -4   5   7        0.40        0.28      1.26 o 
  -3   5   7      135.36      135.70      5.28 o 
  -2   5   7        4.32        3.98      1.61 o 
  -1   5   7      354.27      350.38      8.04 o 
   0   5   7        7.55        5.22      1.17 o 
   1   5   7        0.01       -0.67      0.61 o 
   2   5   7       70.14       76.10      2.73 o 
   3   5   7       66.33       60.24      2.40 o 
   4   5   7       14.60       13.85      2.83 o 
   5   5   7       46.14       47.77      3.75 o 
   6   5   7      102.25       99.87      4.57 o 
   7   5   7       13.34       12.01      3.60 o 
   8   5   7        4.80        1.69      1.37 o 
   9   5   7        1.13        2.00      1.54 o 
  10   5   7        7.50        3.40      4.52 o 
  -4   6   7        0.94       -0.25      1.22 o 
  -3   6   7        0.57       -0.43      1.08 o 
  -2   6   7      136.62      140.35      5.17 o 
  -1   6   7        0.00       -0.62      0.82 o 
   0   6   7       94.42      107.95      4.02 o 
   1   6   7       28.96       33.86      2.11 o 
   2   6   7       33.20       29.68      1.92 o 
   3   6   7        6.96        5.69      1.56 o 
   4   6   7       26.99       25.54      1.84 o 
   5   6   7       39.85       45.03      3.16 o 
   6   6   7      310.84      308.55      8.40 o 
   7   6   7       11.06        9.92      2.68 o 
   8   6   7        0.05        0.57      2.71 o 
   9   6   7        4.89        1.17      3.85 o 
  -4   7   7        4.62        5.23      2.21 o 
  -3   7   7       19.69       14.29      2.31 o 
  -2   7   7        0.57        1.64      1.17 o 
  -1   7   7        0.00       -0.44      1.19 o 
   0   7   7        6.05        5.96      1.42 o 
   1   7   7        3.59        1.63      0.97 o 
   2   7   7      114.43      124.21      3.72 o 
   3   7   7       13.70       16.06      1.94 o 
   4   7   7      121.97      125.50      5.18 o 
   5   7   7       34.89       30.57      4.05 o 
   6   7   7        1.49        0.15      2.98 o 
   7   7   7        2.32        2.29      3.31 o 
   8   7   7       26.37       15.02      5.09 o 
   9   7   7        0.00        1.72      3.58 o 
  -3   8   7        1.94        3.97      2.17 o 
  -2   8   7       37.09       44.53      3.38 o 
  -1   8   7        4.77        3.94      1.49 o 
   0   8   7        0.47        0.89      1.82 o 
   1   8   7       21.74       20.65      2.58 o 
   2   8   7       51.52       55.04      3.76 o 
   3   8   7      105.60      120.74      7.84 o 
   4   8   7       12.29       11.46      2.09 o 
   5   8   7        2.89        0.97      2.56 o 
   6   8   7        5.94        4.79      3.40 o 
   7   8   7        9.19        8.82      4.61 o 
   8   8   7       17.39        9.84      4.85 o 
   9   8   7        0.03        2.86      3.85 o 
  -3   9   7        0.68       -2.32      2.14 o 
  -2   9   7        0.07       -0.27      2.08 o 
  -1   9   7        0.56        5.42      2.47 o 
   0   9   7        3.97        7.07      2.53 o 
   1   9   7       19.30       15.94      2.60 o 
   2   9   7        0.73        2.59      1.47 o 
   3   9   7       19.31       16.28      2.71 o 
   4   9   7       40.48       32.56      4.52 o 
   5   9   7        0.02       -0.05      1.31 o 
   6   9   7       32.03       30.01      6.86 o 
   7   9   7        0.45       -1.63      3.40 o 
   8   9   7        0.17        0.15      3.94 o 
  -2  10   7       14.08       11.11      3.52 o 
  -1  10   7        1.80        3.61      2.53 o 
   0  10   7       11.96       18.12      3.76 o 
   1  10   7        0.10        2.80      2.14 o 
   2  10   7        0.14        1.54      1.63 o 
   3  10   7        5.08        7.39      2.86 o 
   4  10   7       17.54       20.45      3.02 o 
   5  10   7        2.04       -0.13      1.61 o 
   6  10   7        0.20        4.10      1.96 o 
   7  10   7        7.12        8.82      4.79 o 
   8  10   7        4.37        1.66      4.06 o 
   0  11   7        9.71        9.30      3.37 o 
   1  11   7       18.78       11.53      3.40 o 
   2  11   7        4.50        9.18      3.22 o 
   3  11   7        2.36        4.68      2.09 o 
   4  11   7        4.32        6.03      2.06 o 
   5  11   7        5.64        8.86      2.59 o 
   6  11   7        0.01        1.99      1.93 o 
   7  11   7        3.66        6.56      5.03 o 
   2  12   7       14.11       21.34      5.43 o 
   3  12   7        2.06        0.75      1.96 o 
   4  12   7       13.79       19.38      3.37 o 
   5  12   7        1.62        2.43      2.13 o 
  -1  -9   8        4.49        7.07      5.03 o 
   0  -9   8        2.80        5.96      4.94 o 
   1  -9   8        0.00        5.42      4.36 o 
   2  -9   8        0.97        2.38      4.39 o 
  -2  -8   8        1.58       -0.39      3.73 o 
  -1  -8   8        2.87        8.25      4.73 o 
   0  -8   8        0.08        3.31      3.64 o 
   1  -8   8        4.22        6.35      4.70 o 
   2  -8   8        8.78        4.58      3.76 o 
   3  -8   8       12.55       -0.96      3.10 o 
   4  -8   8       45.85       48.25      8.40 o 
  -3  -7   8        5.88        3.13      2.20 o 
  -2  -7   8       17.39       17.48      2.81 o 
  -1  -7   8      136.10      136.48     11.29 o 
   0  -7   8        9.31       20.50      5.87 o 
   1  -7   8       29.31       34.25      6.89 o 
   2  -7   8        2.77        5.51      4.18 o 
   3  -7   8       63.43       56.11      8.31 o 
   4  -7   8        1.88       -0.12      3.55 o 
   5  -7   8        0.20        0.43      1.48 o 
   6  -7   8        0.05       -0.33      1.75 o 
  -4  -6   8       10.47       11.80      3.85 o 
  -3  -6   8        0.00        0.27      2.02 o 
  -2  -6   8        1.97        3.65      2.12 o 
  -1  -6   8       23.95       29.86      6.23 o 
   0  -6   8        2.98       -1.47      2.86 o 
   1  -6   8        4.96        8.28      3.61 o 
   2  -6   8        0.26       -1.97      1.96 o 
   3  -6   8        1.02       -0.88      1.12 o 
   4  -6   8       10.04        8.42      2.66 o 
   5  -6   8        2.29        2.23      1.81 o 
   6  -6   8        2.81        6.17      2.26 o 
  -4  -5   8        1.03        1.47      2.56 o 
  -3  -5   8        0.25       -1.11      1.66 o 
  -2  -5   8        0.03       -1.85      1.23 o 
  -1  -5   8       33.51       34.60      2.78 o 
   0  -5   8      203.00      218.98      7.11 o 
   1  -5   8       29.67       30.15      3.51 o 
   2  -5   8       95.12      106.60      5.03 o 
   3  -5   8       13.68       12.60      2.27 o 
   4  -5   8        2.41       -0.07      1.35 o 
   5  -5   8        0.02       -0.73      1.32 o 
   6  -5   8        5.48        2.51      1.73 o 
   7  -5   8        1.53        0.92      2.26 o 
  -5  -4   8        0.12       -1.93      2.14 o 
  -4  -4   8       55.61       50.17      3.66 o 
  -3  -4   8        8.95        3.92      1.60 o 
  -2  -4   8       34.56       32.34      2.63 o 
  -1  -4   8        0.22       -0.70      0.84 o 
   0  -4   8       25.13       22.85      2.61 o 
   1  -4   8      220.21      221.16      7.01 o 
   2  -4   8        1.55        2.11      1.33 o 
   3  -4   8       37.41       39.90      6.29 o 
   4  -4   8        0.03        1.77      2.15 o 
   5  -4   8       63.19       54.88      4.13 o 
   6  -4   8      100.39       96.75      5.43 o 
   7  -4   8       81.57       82.05     13.68 o 
   8  -4   8       47.77       50.45      6.32 o 
  -5  -3   8        0.08        0.68      1.35 o 
  -4  -3   8       15.03       16.81      2.49 o 
  -3  -3   8       13.67       15.12      3.16 o 
  -2  -3   8       10.98        7.34      1.56 o 
  -1  -3   8        0.89        2.11      1.30 o 
   0  -3   8     1066.83     1118.96     19.56 o 
   1  -3   8       11.14       15.55      3.87 o 
   2  -3   8       19.21       16.97      2.77 o 
   3  -3   8       12.79       10.69      2.05 o 
   4  -3   8       47.39       42.67      8.77 o 
   5  -3   8        0.77        0.33      1.31 o 
   6  -3   8       38.68       44.20      4.38 o 
   7  -3   8       25.12       20.85      3.17 o 
   8  -3   8       49.38       48.92      5.54 o 
  -5  -2   8        7.81        9.58      2.26 o 
  -4  -2   8       67.98       69.89      4.15 o 
  -3  -2   8       21.04       13.52      2.08 o 
  -2  -2   8       40.21       29.67      2.75 o 
  -1  -2   8        0.37        0.87      0.87 o 
   0  -2   8        6.43        6.77      1.24 o 
   1  -2   8        4.95        5.11      2.71 o 
   2  -2   8       39.21       33.08      2.83 o 
   3  -2   8        0.00        1.20      1.08 o 
   4  -2   8       43.55       49.86      3.56 o 
   5  -2   8       30.41       26.28      3.09 o 
   6  -2   8        4.00        2.40      1.67 o 
   7  -2   8        6.95        7.36      2.53 o 
   8  -2   8        3.60        4.71      2.08 o 
   9  -2   8        3.41        3.98      3.12 o 
  -5  -1   8        1.95        1.81      1.47 o 
  -4  -1   8        4.39        4.76      1.60 o 
  -3  -1   8        0.19        1.31      1.16 o 
  -2  -1   8       25.62       21.84      5.73 o 
  -1  -1   8       11.08       12.39      1.72 o 
   0  -1   8       15.78       15.22      1.50 o 
   1  -1   8       97.51       89.81      4.08 o 
   2  -1   8       81.31       87.10      9.57 o 
   3  -1   8       77.39       76.51      4.55 o 
   4  -1   8       81.50       83.59      5.16 o 
   5  -1   8       20.10       16.80      2.46 o 
   6  -1   8        0.15        0.98      1.28 o 
   7  -1   8       31.58       31.37      3.81 o 
   8  -1   8        1.45        1.46      3.03 o 
   9  -1   8       43.38       47.99      4.46 o 
  -5   0   8       18.19       21.45      2.91 o 
  -4   0   8       10.69        5.12      1.78 o 
  -3   0   8       10.36       12.47      2.04 o 
  -2   0   8        6.58        4.62      1.46 o 
  -1   0   8       18.99       23.11      2.10 o 
   0   0   8        0.21       -0.75      1.16 o 
   1   0   8      239.86      253.83      7.07 o 
   2   0   8        1.68        1.27      1.54 o 
   3   0   8        4.03        5.17      2.15 o 
   4   0   8        8.06       13.72      2.11 o 
   5   0   8      269.21      281.79      8.23 o 
   6   0   8        4.36        5.09      1.60 o 
   7   0   8        5.62        0.91      1.42 o 
   8   0   8        2.72        3.67      1.71 o 
   9   0   8        0.33       -1.22      1.37 o 
  -5   1   8        8.61        8.62      2.83 o 
  -4   1   8        6.45        5.72      1.75 o 
  -3   1   8       30.33       35.11      2.97 o 
  -2   1   8        9.65        8.84      1.64 o 
  -1   1   8        9.48       13.05      2.32 o 
   0   1   8       27.38       31.02      1.95 o 
   1   1   8      703.33      743.76     10.57 o 
   2   1   8       36.21       38.00      8.46 o 
   3   1   8        2.52        0.98      1.05 o 
   4   1   8       76.73       74.17      5.76 o 
   5   1   8       11.64       11.79      1.96 o 
   6   1   8       41.26       40.50      4.73 o 
   7   1   8        9.14       10.73      2.23 o 
   8   1   8        0.48       -1.01      1.12 o 
   9   1   8        2.01        3.17      1.68 o 
  -5   2   8        0.31       -0.30      1.47 o 
  -4   2   8       48.10       42.71      3.47 o 
  -3   2   8       13.96        6.91      1.90 o 
  -2   2   8       12.04        9.75      1.76 o 
  -1   2   8       20.87       15.25      2.51 o 
   0   2   8       17.67       19.43      2.22 o 
   1   2   8       41.80       44.59      2.18 o 
   2   2   8       12.71       14.98      2.65 o 
   3   2   8       23.99       31.37      2.65 o 
   4   2   8        2.94        5.47      1.46 o 
   5   2   8        0.06        0.50      0.97 o 
   6   2   8        0.13        0.35      1.69 o 
   7   2   8       42.32       46.12      9.39 o 
   8   2   8        5.34        7.30      1.90 o 
   9   2   8       14.18       16.56      3.66 o 
  10   2   8        1.83        5.82      4.98 o 
  -5   3   8        0.01       -0.06      1.41 o 
  -4   3   8        0.46       -0.94      1.14 o 
  -3   3   8       19.05       18.78      2.46 o 
  -2   3   8       72.76       66.36      3.65 o 
  -1   3   8        6.15        8.65      2.51 o 
   0   3   8       20.06       23.41      2.04 o 
   1   3   8       11.15       11.99      1.33 o 
   2   3   8       28.85       25.80      2.43 o 
   3   3   8       16.04       16.29      2.14 o 
   4   3   8       38.34       35.41      3.39 o 
   5   3   8       74.52       72.41      6.68 o 
   6   3   8       56.81       57.21      3.67 o 
   7   3   8       82.54       80.83      5.10 o 
   8   3   8        0.08        0.88      1.28 o 
   9   3   8        0.51        0.53      1.93 o 
  10   3   8        8.02       12.40      2.89 o 
  -5   4   8        0.05       -1.91      1.27 o 
  -4   4   8        0.16        0.70      1.35 o 
  -3   4   8        0.08        1.64      1.28 o 
  -2   4   8      571.74      602.56     12.16 o 
  -1   4   8      371.75      380.60     11.66 o 
   0   4   8       55.99       57.74      2.92 o 
   1   4   8        9.83       12.38      1.82 o 
   2   4   8       46.21       49.98      2.29 o 
   3   4   8        5.31        8.23      1.70 o 
   4   4   8        1.55        1.90      1.17 o 
   5   4   8      229.17      234.27      7.14 o 
   6   4   8        6.08        5.09      1.96 o 
   7   4   8        0.21       -0.24      1.02 o 
   8   4   8       11.59       10.42      2.26 o 
   9   4   8        3.85        4.28      1.68 o 
  10   4   8        3.43        3.78      2.13 o 
  -4   5   8        0.24        1.46      1.45 o 
  -3   5   8       60.23       55.52      3.80 o 
  -2   5   8       44.11       47.97      3.39 o 
  -1   5   8      161.12      170.04      5.48 o 
   0   5   8        2.77        3.56      1.21 o 
   1   5   8        5.61        9.65      1.45 o 
   2   5   8       10.45        9.98      1.32 o 
   3   5   8        6.30        4.49      1.42 o 
   4   5   8       50.01       45.96      3.21 o 
   5   5   8      336.11      332.88      8.87 o 
   6   5   8        1.08        1.38      1.26 o 
   7   5   8       46.92       41.33      7.28 o 
   8   5   8        0.04        2.71      1.41 o 
   9   5   8        9.09        6.40      4.20 o 
  -4   6   8        0.26        1.46      1.56 o 
  -3   6   8       20.29       22.84      2.80 o 
  -2   6   8        6.59        6.25      1.68 o 
  -1   6   8        9.30        7.09      1.58 o 
   0   6   8       23.54       24.41      3.43 o 
   1   6   8        9.25        6.16      1.21 o 
   2   6   8       19.88       26.90      2.24 o 
   3   6   8       27.71       27.19      2.44 o 
   4   6   8      103.61      109.65      4.69 o 
   5   6   8       42.82       49.51      3.50 o 
   6   6   8      118.25      125.76      5.25 o 
   7   6   8        0.10       -2.41      2.57 o 
   8   6   8        6.32       12.34      4.76 o 
   9   6   8        0.83       -1.90      3.49 o 
  -3   7   8        5.29        3.81      1.75 o 
  -2   7   8        2.70       -0.36      1.25 o 
  -1   7   8       16.42       15.01      2.17 o 
   0   7   8        4.82        2.16      1.22 o 
   1   7   8       30.71       28.68      2.12 o 
   2   7   8       63.59       59.65      4.62 o 
   3   7   8        5.40        4.43      1.22 o 
   4   7   8       30.49       35.14      3.66 o 
   5   7   8       35.29       36.30      6.50 o 
   6   7   8        3.84        1.84      3.01 o 
   7   7   8        0.23       -0.03      3.10 o 
   8   7   8        0.16        2.95      3.52 o 
   9   7   8        1.08        4.09      4.45 o 
  -3   8   8        0.96        3.02      1.69 o 
  -2   8   8        0.02       -0.27      1.32 o 
  -1   8   8       38.03       37.42      3.11 o 
   0   8   8       13.66        8.64      3.45 o 
   1   8   8       12.35       13.97      2.98 o 
   2   8   8       19.19       22.29      2.76 o 
   3   8   8        1.77        1.84      1.34 o 
   4   8   8        3.08        2.80      1.43 o 
   5   8   8        0.53        1.87      3.37 o 
   6   8   8        8.00        7.22      3.97 o 
   7   8   8        1.75        4.39      4.00 o 
   8   8   8       15.11        9.54      5.09 o 
   9   8   8        2.76        0.18      3.91 o 
  -2   9   8       25.10       29.14      4.64 o 
  -1   9   8        5.78        4.09      2.59 o 
   0   9   8        6.35        6.14      2.65 o 
   1   9   8        1.54        3.40      2.08 o 
   2   9   8       14.28       14.17      3.13 o 
   3   9   8        0.77        3.59      1.69 o 
   4   9   8        0.52        1.57      1.47 o 
   5   9   8        1.50        4.94      3.70 o 
   6   9   8        0.44        3.52      3.70 o 
   7   9   8        9.67        0.51      3.85 o 
   8   9   8       38.50       28.35      7.16 o 
  -1  10   8        0.03        1.69      2.23 o 
   0  10   8        6.60        5.84      2.86 o 
   1  10   8        0.66        1.11      2.11 o 
   2  10   8        1.67        0.59      1.54 o 
   3  10   8        0.00        1.70      1.81 o 
   4  10   8        0.27       -0.23      1.78 o 
   5  10   8        0.24       -1.44      3.28 o 
   6  10   8        5.06        5.99      4.36 o 
   7  10   8        4.70       12.91      5.21 o 
   1  11   8        2.99        1.96      2.44 o 
   2  11   8        0.78        1.26      2.23 o 
   3  11   8        3.32        5.55      2.12 o 
   4  11   8        2.08        1.75      1.78 o 
   5  11   8        6.38        4.92      2.36 o 
   6  11   8        0.13        1.26      4.30 o 
   0  -8   9        0.08        2.86      3.88 o 
   1  -8   9        1.39       -3.97      3.04 o 
   2  -8   9        2.40       -2.86      3.28 o 
   3  -8   9        1.85       -4.24      2.83 o 
  -1  -7   9        3.86        2.11      4.12 o 
   0  -7   9       38.17       26.61      6.74 o 
   1  -7   9        1.02        1.11      3.76 o 
   2  -7   9        8.88        7.40      4.49 o 
   3  -7   9        0.03        2.35      3.52 o 
   4  -7   9        0.89        0.75      4.00 o 
   5  -7   9        2.17        2.32      3.37 o 
  -1  -6   9        0.50        2.53      3.37 o 
   0  -6   9        1.22       -0.60      3.40 o 
   1  -6   9       24.89       28.91      4.56 o 
   2  -6   9        0.28       -0.55      1.24 o 
   3  -6   9        0.41       -0.16      1.40 o 
   4  -6   9       96.27       86.44      6.56 o 
   5  -6   9       11.23        8.58      2.39 o 
   6  -6   9        1.17        3.12      1.91 o 
  -3  -5   9       10.86        8.70      3.34 o 
  -1  -5   9       38.87       35.68      4.89 o 
   0  -5   9      191.82      202.89      7.22 o 
   1  -5   9       28.48       33.33      7.74 o 
   2  -5   9       54.79       57.27      4.10 o 
   3  -5   9        3.44        2.12      1.72 o 
   4  -5   9        3.46        2.60      1.63 o 
   5  -5   9        0.24        0.59      1.66 o 
   6  -5   9        1.59        0.00      1.61 o 
   7  -5   9       23.14       24.51      3.70 o 
  -4  -4   9       53.85       42.98      5.66 o 
  -3  -4   9       16.75       15.70      3.70 o 
  -2  -4   9       13.90       15.47      3.04 o 
  -1  -4   9       20.37       18.83      2.66 o 
   0  -4   9        4.58        6.52      1.91 o 
   1  -4   9       33.42       34.82      3.28 o 
   2  -4   9        9.54       11.98      2.25 o 
   3  -4   9        1.10        3.58      1.57 o 
   4  -4   9        1.78        1.27      1.97 o 
   5  -4   9       10.49       11.26      2.51 o 
   6  -4   9        0.66        0.95      1.63 o 
   7  -4   9        6.32        5.52      2.17 o 
  -4  -3   9        4.46        4.70      3.49 o 
  -3  -3   9        0.43       -0.99      1.16 o 
  -2  -3   9       11.42       11.52      1.98 o 
  -1  -3   9       36.31       39.22      4.18 o 
   0  -3   9        3.63        4.87      1.70 o 
   1  -3   9      110.12      116.47      5.85 o 
   2  -3   9      772.14      823.56     17.41 o 
   3  -3   9      127.12      123.22     16.21 o 
   4  -3   9      110.41      104.27      5.75 o 
   5  -3   9        7.04        5.46      1.89 o 
   6  -3   9        5.66        2.43      1.64 o 
   7  -3   9        4.70        4.06      2.02 o 
   8  -3   9        2.12        0.05      1.73 o 
  -4  -2   9        0.02        1.45      1.50 o 
  -3  -2   9        1.61        3.01      1.36 o 
  -2  -2   9       16.63       13.08      3.30 o 
  -1  -2   9       11.51        9.96      2.62 o 
   0  -2   9        0.93        0.42      1.20 o 
   1  -2   9        9.90        9.90      1.99 o 
   2  -2   9      145.91      152.75      5.93 o 
   3  -2   9       54.43       65.29      3.99 o 
   4  -2   9       10.60        9.19      2.00 o 
   5  -2   9       25.68       19.79      4.39 o 
   6  -2   9       13.43       19.39      2.96 o 
   7  -2   9        0.05        0.41      1.64 o 
   8  -2   9       99.53      102.87      6.05 o 
  -4  -1   9        6.97        6.30      3.15 o 
  -3  -1   9       12.36       11.84      2.15 o 
  -2  -1   9       12.08        8.81      1.72 o 
  -1  -1   9       20.76       18.78      2.16 o 
   0  -1   9        0.49       -0.15      1.17 o 
   1  -1   9        0.75       -2.12      3.40 o 
   2  -1   9        1.51        0.87      1.32 o 
   3  -1   9      125.17      130.43     10.51 o 
   4  -1   9      261.37      261.66      8.06 o 
   5  -1   9        4.55        3.78      1.57 o 
   6  -1   9        6.63        2.56      2.09 o 
   7  -1   9       44.74       39.83      3.94 o 
   8  -1   9        1.21       -0.12      1.82 o 
   9  -1   9       37.62       38.70      4.19 o 
  -4   0   9       53.27       64.99      4.31 o 
  -3   0   9        2.09        0.42      1.23 o 
  -2   0   9       48.42       46.07      5.22 o 
  -1   0   9       49.49       54.11      3.29 o 
   0   0   9        0.42        0.08      1.07 o 
   1   0   9        1.03        0.55      1.07 o 
   2   0   9        2.82        2.81      2.69 o 
   3   0   9      164.16      162.38      5.94 o 
   4   0   9        0.00       -0.24      1.12 o 
   5   0   9        3.82        4.24      1.53 o 
   6   0   9       21.69       22.13      2.91 o 
   7   0   9        0.05       -0.82      1.20 o 
   8   0   9        5.37        6.37      2.16 o 
   9   0   9        0.62        0.35      1.70 o 
  -4   1   9        4.19        4.70      1.84 o 
  -3   1   9        0.74        0.22      1.25 o 
  -2   1   9       48.33       53.00      3.45 o 
  -1   1   9        0.50        0.66      1.70 o 
   0   1   9        0.07       -0.79      0.95 o 
   1   1   9        2.54        1.16      1.20 o 
   2   1   9        3.52        2.81      1.40 o 
   3   1   9       14.47       15.67      2.24 o 
   4   1   9        0.01       -0.30      0.99 o 
   5   1   9        8.66        5.79      3.61 o 
   6   1   9        0.43        2.14      1.61 o 
   7   1   9        2.58        2.91      2.26 o 
   8   1   9        0.83        2.13      1.59 o 
   9   1   9        0.03        1.25      1.76 o 
  -4   2   9       68.83       76.71     10.41 o 
  -3   2   9       18.63       15.05      5.00 o 
  -2   2   9       31.02       27.46      2.70 o 
  -1   2   9       51.61       44.63      3.27 o 
   0   2   9       42.01       47.49      2.85 o 
   1   2   9       60.46       63.81      3.65 o 
   2   2   9        9.00        6.97      1.58 o 
   3   2   9        0.07       -0.24      0.85 o 
   4   2   9        0.40       -0.10      0.89 o 
   5   2   9       20.53       17.76      3.25 o 
   6   2   9        6.28        5.21      1.65 o 
   7   2   9        8.73        8.66      2.60 o 
   8   2   9        8.43       11.41      2.40 o 
   9   2   9        1.68        1.62      1.82 o 
  -4   3   9        2.51        2.53      1.68 o 
  -3   3   9       14.29        9.88      2.03 o 
  -2   3   9       91.70       85.12      4.26 o 
  -1   3   9       14.36       12.17      1.96 o 
   0   3   9        1.70        2.11      1.03 o 
   1   3   9       43.81       40.43      3.09 o 
   2   3   9        2.47        1.41      1.17 o 
   3   3   9       31.78       37.10      3.09 o 
   4   3   9        6.61       10.70      1.87 o 
   5   3   9       24.42       33.57      6.02 o 
   6   3   9        0.21       -0.18      1.19 o 
   7   3   9        3.58        5.36      2.45 o 
   8   3   9        0.19        0.65      1.29 o 
   9   3   9       19.46       18.29      3.07 o 
  -4   4   9        1.74       -0.30      1.40 o 
  -3   4   9        3.48        2.77      1.76 o 
  -2   4   9        0.01        0.20      1.16 o 
  -1   4   9      106.72      110.59      4.58 o 
   0   4   9       60.75       65.85      3.28 o 
   1   4   9       13.79       16.14      1.62 o 
   2   4   9        6.20        5.02      1.55 o 
   3   4   9       93.92      113.66      9.71 o 
   4   4   9        2.66        4.11      2.38 o 
   5   4   9        4.26        3.53      1.48 o 
   6   4   9        0.45        2.30      1.32 o 
   7   4   9        0.52        1.09      1.66 o 
   8   4   9        0.17        0.92      1.30 o 
   9   4   9        0.05        2.15      3.28 o 
  -3   5   9        1.53        1.90      1.55 o 
  -2   5   9        0.85       -0.41      1.61 o 
  -1   5   9        0.01        0.40      2.02 o 
   0   5   9       49.46       51.27      3.15 o 
   1   5   9        1.38        1.63      0.96 o 
   2   5   9       17.37       22.41      2.56 o 
   3   5   9        0.04        0.46      1.04 o 
   4   5   9      159.55      164.28      9.57 o 
   5   5   9       11.11        8.39      1.95 o 
   6   5   9        1.31        0.95      1.28 o 
   7   5   9       38.47       30.68      3.23 o 
   8   5   9        1.11        1.26      1.36 o 
   9   5   9        3.62        3.44      1.83 o 
  -3   6   9        3.52        1.91      1.53 o 
  -2   6   9       13.49       12.09      3.78 o 
  -1   6   9      128.39      141.77      5.37 o 
   0   6   9        0.06        1.08      1.72 o 
   1   6   9        6.43        6.24      1.45 o 
   2   6   9       17.32       14.83      1.89 o 
   3   6   9       22.43       20.26      2.54 o 
   4   6   9        3.06        3.52      1.48 o 
   5   6   9        2.14        2.91      2.51 o 
   6   6   9       38.89       46.10      3.70 o 
   7   6   9        5.42        5.33      1.64 o 
   8   6   9        5.98       -1.57      3.25 o 
   9   6   9        0.33       -0.09      3.46 o 
  -2   7   9        2.90        1.71      1.52 o 
  -1   7   9       29.77       27.23      2.84 o 
   0   7   9        2.76        2.17      1.90 o 
   1   7   9       35.92       40.22      2.85 o 
   2   7   9       33.74       38.23      2.44 o 
   3   7   9       19.64       24.20      3.67 o 
   4   7   9        0.23        1.82      2.29 o 
   5   7   9       63.96       72.65      4.20 o 
   6   7   9        0.16        0.78      3.10 o 
   7   7   9        5.67        2.08      3.79 o 
   8   7   9        4.19        0.24      3.64 o 
   9   7   9        6.29        7.04      4.88 o 
  -2   8   9        0.41        1.99      1.58 o 
  -1   8   9        0.17        0.52      1.24 o 
   0   8   9        5.80        4.97      1.60 o 
   1   8   9       50.47       53.43      3.43 o 
   2   8   9        4.11        5.12      1.84 o 
   3   8   9        5.51        2.98      2.86 o 
   4   8   9        1.61        6.02      3.73 o 
   5   8   9        4.66       -3.07      3.16 o 
   6   8   9        1.20        3.31      3.58 o 
   7   8   9        2.04        2.23      3.88 o 
   8   8   9       13.53        0.57      4.49 o 
  -1   9   9        3.36        4.30      2.74 o 
   0   9   9       12.51       10.72      3.19 o 
   1   9   9        4.13        3.94      2.23 o 
   2   9   9        8.39       13.49      3.10 o 
   3   9   9        2.21        0.54      1.59 o 
   4   9   9       12.81        9.93      4.49 o 
   5   9   9        0.34       -2.32      2.89 o 
   6   9   9        0.33        1.41      3.64 o 
   7   9   9        0.62        1.60      3.43 o 
   1  10   9        0.06        0.69      2.29 o 
   2  10   9        4.28        4.18      2.56 o 
   3  10   9        0.36        1.81      1.76 o 
   4  10   9       15.66       17.10      5.42 o 
   5  10   9        8.18        7.22      4.88 o 
   6  10   9        1.34       -0.84      3.88 o 
   7  10   9        3.27        3.79      4.36 o 
   3  11   9        2.29        2.42      2.31 o 
   4  11   9        0.60        2.26      4.12 o 
   5  11   9        4.81        9.45      5.21 o 
   0  -7  10       50.89       63.12      9.09 o 
   1  -7  10       16.36       20.77      6.05 o 
   2  -7  10        0.04       -0.12      3.58 o 
   3  -7  10       11.14       15.02      6.05 o 
   0  -6  10        7.82        9.06      4.36 o 
   1  -6  10       38.90       41.06      7.71 o 
   2  -6  10        0.26        0.33      3.85 o 
   3  -6  10        4.46        4.33      2.02 o 
   4  -6  10        0.00       -1.52      1.61 o 
   5  -6  10        5.50        5.56      2.19 o 
   0  -5  10        9.26        8.94      2.35 o 
   1  -5  10      157.57      176.37      7.00 o 
   2  -5  10       31.39       38.32      3.73 o 
   3  -5  10       54.55       60.08      4.60 o 
   4  -5  10        0.03        0.51      1.69 o 
   5  -5  10       12.16        7.29      2.21 o 
   6  -5  10        1.71        4.11      2.23 o 
  -3  -4  10        0.33        0.78      1.69 o 
  -2  -4  10        3.31        2.38      1.63 o 
  -1  -4  10       10.45        9.21      2.68 o 
   0  -4  10        1.09       -0.87      1.84 o 
   1  -4  10       25.89       23.67      3.00 o 
   2  -4  10       30.25       28.50      3.24 o 
   3  -4  10       10.13        9.08      2.22 o 
   4  -4  10        7.13        5.71      1.94 o 
   5  -4  10        0.16       -0.42      1.46 o 
   6  -4  10       52.87       50.42      4.57 o 
   7  -4  10        0.05       -0.12      2.44 o 
  -3  -3  10        5.77        8.55      2.56 o 
  -2  -3  10        0.70        0.06      1.29 o 
  -1  -3  10        0.05       -2.12      1.41 o 
   0  -3  10       12.36        9.11      2.20 o 
   1  -3  10        6.21        0.91      1.39 o 
   2  -3  10      449.56      473.06     11.89 o 
   3  -3  10        0.14       -0.67      2.30 o 
   4  -3  10       60.60       61.72      4.45 o 
   5  -3  10       18.30       14.93      3.24 o 
   6  -3  10        4.15        4.81      2.53 o 
   7  -3  10       34.71       43.32      7.51 o 
  -3  -2  10        3.20        2.23      1.48 o 
  -2  -2  10      130.10      128.29      7.25 o 
  -1  -2  10       18.90       22.30      3.64 o 
   0  -2  10       32.32       33.12      4.80 o 
   1  -2  10        4.27        3.23      2.98 o 
   2  -2  10        0.64        2.02      1.52 o 
   3  -2  10        4.86        1.33      1.40 o 
   4  -2  10       21.49       28.27      4.32 o 
   5  -2  10       10.73       10.19      3.00 o 
   6  -2  10        4.30        4.28      1.94 o 
   7  -2  10        8.44       10.14      3.51 o 
   8  -2  10        2.62        4.53      3.49 o 
  -3  -1  10        0.01        1.30      1.50 o 
  -2  -1  10        0.10       -0.12      1.38 o 
  -1  -1  10        9.62       11.29      2.86 o 
   0  -1  10        0.02        0.66      1.47 o 
   1  -1  10       39.99       35.44      3.28 o 
   2  -1  10      198.35      207.90      7.16 o 
   3  -1  10       17.91       13.45      2.42 o 
   4  -1  10       37.24       30.76      3.28 o 
   5  -1  10        6.88        5.30      2.23 o 
   6  -1  10       20.34       21.02      4.74 o 
   7  -1  10        1.05        5.03      1.95 o 
   8  -1  10        4.35        2.28      4.32 o 
  -3   0  10       21.67       25.87      2.99 o 
  -2   0  10       42.03       38.83      3.29 o 
  -1   0  10       36.82       31.49      4.12 o 
   0   0  10       34.34       32.27      4.12 o 
   1   0  10        6.98        6.35      1.78 o 
   2   0  10        4.42        4.59      1.65 o 
   3   0  10       13.53       13.17      3.06 o 
   4   0  10        2.51        1.89      1.41 o 
   5   0  10       13.27       14.75      2.49 o 
   6   0  10       25.41       24.49      3.19 o 
   7   0  10        3.04        1.16      2.02 o 
   8   0  10        1.95        1.06      2.18 o 
  -3   1  10       33.76       38.70      3.54 o 
  -2   1  10        4.07        5.08      1.69 o 
  -1   1  10        0.27       -0.39      1.66 o 
   0   1  10       29.27       28.90      3.88 o 
   1   1  10       23.16       22.34      3.48 o 
   2   1  10        0.95        2.53      1.35 o 
   3   1  10        4.85        4.59      1.57 o 
   4   1  10       48.09       43.55      3.57 o 
   5   1  10        0.81        1.30      1.24 o 
   6   1  10       25.01       25.37      3.13 o 
   7   1  10        0.58        1.89      1.47 o 
   8   1  10       13.32       13.00      6.22 o 
   9   1  10        0.50        1.92      1.80 o 
  -3   2  10       57.54       61.03      4.13 o 
  -2   2  10        8.07        8.17      1.89 o 
  -1   2  10        2.74        5.60      1.59 o 
   0   2  10        0.67        0.39      1.35 o 
   1   2  10        0.88        0.43      0.98 o 
   2   2  10        1.13        1.47      1.08 o 
   3   2  10       83.86       91.03      4.55 o 
   4   2  10       10.31       10.35      2.00 o 
   5   2  10        1.58        3.61      1.46 o 
   6   2  10        2.46        2.72      1.42 o 
   7   2  10       57.71       54.66      4.36 o 
   8   2  10        0.02       -0.29      1.57 o 
   9   2  10        1.85        1.00      1.83 o 
  -3   3  10        2.79        0.32      2.27 o 
  -2   3  10      106.89      114.76      5.13 o 
  -1   3  10        7.11        5.32      2.66 o 
   0   3  10        0.99        4.18      1.81 o 
   1   3  10       19.35       18.84      3.25 o 
   2   3  10        1.30        2.62      1.40 o 
   3   3  10       82.15       77.80      4.39 o 
   4   3  10        7.11        4.06      1.69 o 
   5   3  10       40.09       50.03     10.05 o 
   6   3  10        4.93        4.85      1.99 o 
   7   3  10       16.03       20.04      2.96 o 
   8   3  10        0.86        0.63      2.54 o 
   9   3  10        1.45        1.04      1.80 o 
  -3   4  10       24.25       19.78      2.95 o 
  -2   4  10        0.25        2.18      1.49 o 
  -1   4  10        1.22        0.23      1.14 o 
   0   4  10       34.36       30.52      3.97 o 
   1   4  10        1.26        1.60      1.51 o 
   2   4  10        0.98        1.95      1.37 o 
   3   4  10        2.75        4.24      1.47 o 
   4   4  10       79.83       88.14      4.67 o 
   5   4  10        0.97        0.48      1.34 o 
   6   4  10        1.39        0.71      1.32 o 
   7   4  10        5.25        1.76      1.39 o 
   8   4  10        0.11        0.66      1.48 o 
   9   4  10        0.01        1.04      1.68 o 
  -2   5  10        8.97        6.83      1.79 o 
  -1   5  10        7.48        8.09      2.44 o 
   0   5  10      155.05      159.61      5.78 o 
   1   5  10        9.79        7.01      2.23 o 
   2   5  10        1.53        1.53      1.37 o 
   3   5  10       34.15       40.68      3.49 o 
   4   5  10        0.32       -0.82      1.28 o 
   5   5  10      115.03      124.47      7.40 o 
   6   5  10        0.33       -0.54      1.15 o 
   7   5  10       15.81       13.27      2.68 o 
   8   5  10        3.07       -0.34      1.50 o 
   9   5  10       13.43       15.52      3.15 o 
  -2   6  10       10.19        7.41      2.11 o 
  -1   6  10       19.63       17.58      5.72 o 
   0   6  10       69.46       78.33      4.52 o 
   1   6  10      119.95      150.96      7.65 o 
   2   6  10       54.15       55.72      3.87 o 
   3   6  10       13.97       12.92      2.25 o 
   4   6  10        5.18        6.26      1.68 o 
   5   6  10        1.78        1.27      1.42 o 
   6   6  10        4.16        2.56      2.71 o 
   7   6  10       26.49       20.84      2.93 o 
   8   6  10        0.05        0.37      1.43 o 
  -1   7  10        2.46        1.13      1.49 o 
   0   7  10        2.54       -0.37      1.34 o 
   1   7  10      156.48      165.17      5.61 o 
   2   7  10        0.13        0.96      1.54 o 
   3   7  10        0.68        4.02      1.79 o 
   4   7  10       12.16       10.16      2.24 o 
   5   7  10        4.55        5.11      2.63 o 
   6   7  10        0.00       -0.45      3.07 o 
   7   7  10       21.33       15.74      5.33 o 
   8   7  10        1.42       -2.50      4.42 o 
  -1   8  10        5.04        6.24      3.31 o 
   0   8  10        4.26        1.93      1.52 o 
   1   8  10        0.38       -0.48      1.22 o 
   2   8  10       19.72       16.68      3.07 o 
   3   8  10        5.04        7.10      3.70 o 
   4   8  10        9.48        0.27      3.40 o 
   5   8  10        0.10       -2.74      2.86 o 
   6   8  10        7.49        8.13      4.76 o 
   7   8  10        3.26       10.38      5.18 o 
   8   8  10       48.42       32.45      8.01 o 
   1   9  10        0.11        2.50      2.53 o 
   3   9  10        3.23        2.95      3.73 o 
   4   9  10       14.00       11.86      4.79 o 
   5   9  10        0.30        0.51      3.55 o 
   6   9  10        0.12        5.21      4.33 o 
   7   9  10        0.25        0.33      3.49 o 
   2  10  10        0.35        3.52      2.59 o 
   4  10  10        2.31       12.91      4.97 o 
   5  10  10        5.97       11.47      5.72 o 
   1  -5  11        8.45        9.70      2.60 o 
   2  -5  11        0.10        1.77      1.73 o 
   3  -5  11        1.94       -0.17      1.70 o 
   4  -5  11        1.49       -0.04      1.73 o 
  -1  -4  11        6.06        9.03      2.89 o 
   0  -4  11        0.05        2.92      2.11 o 
   1  -4  11       40.26       42.22      7.48 o 
   2  -4  11        0.82        2.93      4.06 o 
   3  -4  11        2.92        2.05      1.83 o 
   4  -4  11        0.82        1.63      1.79 o 
   5  -4  11        0.06       -1.30      1.30 o 
   6  -4  11        7.29        5.30      2.27 o 
  -2  -3  11        3.60        0.63      1.72 o 
  -1  -3  11        0.94       -0.87      1.90 o 
   0  -3  11        7.58        7.71      2.89 o 
   1  -3  11       14.97       14.83      2.71 o 
   2  -3  11       69.43       66.14      6.65 o 
   3  -3  11       20.73       17.14      2.94 o 
   4  -3  11        2.83        2.17      1.77 o 
   5  -3  11        7.17        9.32      2.44 o 
   6  -3  11        0.03       -0.33      1.59 o 
  -2  -2  11       31.46       34.65      4.64 o 
  -1  -2  11        8.24        4.24      2.32 o 
   0  -2  11        7.02        8.49      2.83 o 
   1  -2  11        4.52        9.36      2.75 o 
   2  -2  11       46.14       48.78      4.04 o 
   3  -2  11       18.04       16.24      2.78 o 
   4  -2  11        0.15        0.65      1.56 o 
   5  -2  11        1.15        2.85      1.71 o 
   6  -2  11        3.59        1.20      1.67 o 
   7  -2  11        9.88       10.45      2.81 o 
  -2  -1  11        1.54        2.83      2.20 o 
  -1  -1  11        2.65        5.63      2.47 o 
   0  -1  11        4.83        4.70      2.23 o 
   1  -1  11       50.56       55.34      5.25 o 
   2  -1  11       53.12       55.40      4.16 o 
   3  -1  11       58.32       62.48      4.45 o 
   4  -1  11      243.38      245.29      8.49 o 
   5  -1  11       30.18       27.77      3.40 o 
   6  -1  11        5.61        3.61      1.89 o 
   7  -1  11        0.77        2.42      2.57 o 
  -2   0  11        8.21       -0.36      1.72 o 
  -1   0  11        1.02        0.90      1.90 o 
   0   0  11       21.58       24.05      4.00 o 
   1   0  11       18.45       16.74      3.34 o 
   2   0  11        0.78       -0.51      1.30 o 
   3   0  11       36.75       40.82      5.96 o 
   4   0  11      125.27      142.21      6.38 o 
   5   0  11       11.01       14.89      2.72 o 
   6   0  11       28.35       30.34      3.59 o 
   7   0  11        8.21        6.03      2.11 o 
   8   0  11        0.01        1.05      1.94 o 
  -2   1  11        1.31        1.08      2.08 o 
  -1   1  11       12.03        8.37      2.65 o 
   0   1  11        1.27        2.20      2.02 o 
   1   1  11       37.26       35.31      4.58 o 
   2   1  11        0.92        0.81      1.36 o 
   3   1  11        3.45        1.78      1.45 o 
   4   1  11        5.73        7.17      1.95 o 
   5   1  11       32.76       34.67      3.62 o 
   6   1  11       64.25       65.40      4.67 o 
   7   1  11        1.27        2.88      1.71 o 
   8   1  11        6.75        7.08      4.06 o 
  -2   2  11       39.34       51.56      5.57 o 
  -1   2  11       13.99        4.67      2.38 o 
   0   2  11       38.49       31.03      4.30 o 
   1   2  11        0.92        0.60      1.47 o 
   2   2  11        0.41       -0.03      2.06 o 
   3   2  11       16.06       18.59      3.30 o 
   4   2  11       17.94       19.21      7.59 o 
   5   2  11       56.74       69.34      4.69 o 
   6   2  11        0.45        1.28      1.51 o 
   7   2  11        1.14       -1.37      1.25 o 
   8   2  11        0.24       -1.78      1.37 o 
  -2   3  11        0.56       -2.57      1.72 o 
  -1   3  11       16.18       12.70      3.22 o 
   0   3  11       19.96       13.55      3.13 o 
   1   3  11        2.69        4.55      2.23 o 
   2   3  11        7.67        2.78      1.55 o 
   3   3  11       27.24       27.39      3.16 o 
   4   3  11       10.62        8.42      2.05 o 
   5   3  11       32.06       28.04      3.32 o 
   6   3  11        0.11        3.40      1.63 o 
   7   3  11        0.15        2.97      1.70 o 
   8   3  11        9.77        3.99      2.08 o 
  -2   4  11        1.63        0.88      2.83 o 
  -1   4  11       44.07       51.92      5.51 o 
   0   4  11       19.71       25.62      3.91 o 
   1   4  11       19.78       18.90      3.46 o 
   2   4  11       10.13       11.08      2.68 o 
   3   4  11        5.03        3.84      1.64 o 
   4   4  11       49.45       51.01      4.03 o 
   5   4  11        3.58        1.20      1.44 o 
   6   4  11        9.06       10.13      2.21 o 
   7   4  11        2.76        3.19      1.78 o 
   8   4  11        1.09        2.66      1.58 o 
  -1   5  11        0.19        3.13      2.11 o 
   0   5  11       40.04       47.68      5.03 o 
   1   5  11        2.18        1.87      1.90 o 
   2   5  11        0.34       -1.23      1.29 o 
   3   5  11        0.00       -1.83      1.22 o 
   4   5  11       18.65       21.91      2.95 o 
   5   5  11       11.68       13.88      4.53 o 
   6   5  11        1.68        0.67      1.44 o 
   7   5  11        9.31       13.08      4.70 o 
   8   5  11        5.68        8.55      2.41 o 
  -1   6  11        2.30        1.77      1.56 o 
   0   6  11       33.41       37.51      4.76 o 
   1   6  11       12.79        5.48      2.32 o 
   2   6  11        6.97        6.32      2.17 o 
   3   6  11        3.83        5.64      1.76 o 
   4   6  11        8.22        7.37      2.32 o 
   5   6  11       11.14       14.00      2.70 o 
   6   6  11        4.74        2.44      1.74 o 
   7   6  11       19.32       18.07      3.02 o 
   8   6  11        2.63        4.23      1.98 o 
   0   7  11       14.88       14.87      3.55 o 
   1   7  11        0.06        3.79      2.05 o 
   2   7  11       12.45       13.55      2.92 o 
   3   7  11        0.51       -1.21      1.36 o 
   4   7  11        0.00       -1.22      1.35 o 
   5   7  11        6.12        6.89      2.96 o 
   6   7  11        1.84        2.95      3.61 o 
   7   7  11       16.66       11.38      5.27 o 
   1   8  11       33.68       39.07      4.70 o 
   4   8  11       10.39        7.16      4.52 o 
   5   8  11        0.17        7.19      4.12 o 
   6   8  11        0.55       -0.39      3.73 o 
   7   8  11        0.67        7.22      4.82 o 
   4   9  11       10.16        9.21      4.82 o 
   5   9  11        6.21       11.92      5.09 o 
   2  -4  12        1.90        4.31      2.07 o 
   3  -4  12        1.31        1.11      1.82 o 
   0  -3  12        2.89        1.44      2.20 o 
   1  -3  12        0.19        2.71      2.38 o 
   2  -3  12       24.38       15.69      5.85 o 
   3  -3  12       39.40       36.61      5.28 o 
   4  -3  12        0.70       -0.09      1.90 o 
   5  -3  12       23.50       23.89      3.60 o 
   0  -2  12        0.87        0.24      1.99 o 
   1  -2  12        0.85        2.65      2.08 o 
   2  -2  12        1.93        2.55      1.84 o 
   3  -2  12        1.60       -0.69      1.40 o 
   4  -2  12       51.16       60.25      4.84 o 
   5  -2  12        3.92        5.05      2.09 o 
   6  -2  12        0.83       -0.22      1.56 o 
  -1  -1  12        0.03       -1.47      1.72 o 
   0  -1  12        4.86        0.36      2.23 o 
   1  -1  12        0.58       -2.35      1.57 o 
   2  -1  12        0.77        1.25      1.62 o 
   3  -1  12        4.97        0.99      2.62 o 
   4  -1  12      100.29      104.81      5.87 o 
   5  -1  12        7.05        8.05      2.29 o 
   6  -1  12        0.74        0.01      1.52 o 
  -1   0  12        0.92        4.91      2.68 o 
   0   0  12       66.71       64.72      6.11 o 
   1   0  12        5.92        6.80      2.74 o 
   2   0  12        0.63        3.63      2.51 o 
   3   0  12        0.00        0.90      1.47 o 
   4   0  12        2.40        2.34      1.75 o 
   5   0  12        0.04        0.54      1.59 o 
   6   0  12        7.81        8.27      2.37 o 
   7   0  12        0.03        0.92      1.43 o 
  -1   1  12        0.75        4.55      2.20 o 
   0   1  12        4.33        4.00      2.47 o 
   1   1  12        2.62        2.53      2.26 o 
   2   1  12        0.22       -0.37      2.66 o 
   3   1  12        4.35        3.09      1.81 o 
   4   1  12       19.09       11.88      2.51 o 
   5   1  12        0.38        1.55      1.55 o 
   6   1  12        2.11        1.96      1.62 o 
   7   1  12        5.25        3.52      1.85 o 
  -1   2  12        0.01       -0.18      1.66 o 
   0   2  12        8.55        4.97      2.53 o 
   1   2  12       10.44        9.27      2.74 o 
   2   2  12        2.75        5.21      2.26 o 
   3   2  12        1.54        1.71      1.91 o 
   4   2  12       61.25       74.37      4.93 o 
   5   2  12        0.10       -0.20      1.90 o 
   6   2  12        0.12        2.01      1.87 o 
   7   2  12        6.23        8.15      2.33 o 
  -1   3  12        8.17       13.52      3.46 o 
   0   3  12        6.08        6.62      2.47 o 
   1   3  12        0.03        2.05      1.66 o 
   2   3  12       10.29       10.99      2.92 o 
   3   3  12        0.56        0.73      2.71 o 
   4   3  12        4.39        5.89      1.93 o 
   5   3  12       24.96       23.30      5.75 o 
   6   3  12        8.63        7.64      2.98 o 
   7   3  12        0.20        3.09      1.78 o 
   0   4  12        2.53        0.39      1.78 o 
   1   4  12        1.00        2.62      2.02 o 
   2   4  12        0.70        1.93      1.87 o 
   3   4  12        0.02        0.36      1.48 o 
   4   4  12       37.76       38.76      8.55 o 
   5   4  12       26.01       27.13      3.55 o 
   6   4  12        0.02        0.46      2.65 o 
   7   4  12        1.04       -1.35      1.32 o 
   0   5  12        7.76        8.70      2.95 o 
   1   5  12        7.27        4.85      2.56 o 
   2   5  12        7.41        6.59      2.59 o 
   3   5  12        4.73        3.10      2.05 o 
   4   5  12        2.24        4.06      1.84 o 
   5   5  12       50.41       56.91      4.62 o 
   6   5  12        0.02        1.05      1.63 o 
   7   5  12        1.00        2.10      2.83 o 
   1   6  12       25.07       29.77      4.42 o 
   2   6  12       13.17       15.77      3.37 o 
   3   6  12        1.62        0.96      1.84 o 
   4   6  12       10.48        5.40      2.23 o 
   5   6  12        0.21        1.66      1.72 o 
   6   6  12        1.18        0.89      1.75 o 
   7   6  12        0.49       -0.37      1.64 o 
   2   7  12       15.76       19.48      3.79 o 
   3   7  12        1.82        2.20      2.02 o 
   4   7  12        2.05        4.85      1.90 o 
   5   7  12        0.92        1.98      1.68 o 
   6   7  12        3.05        8.25      4.64 o 
   4   8  12        8.29        5.96      4.49 o 
   2  -1  13        0.03        1.87      2.41 o 
   3  -1  13        2.73        4.38      1.98 o 
   4  -1  13       80.79       81.51     13.42 o 
   1   0  13        3.38        4.55      2.68 o 
   2   0  13        1.03        3.28      2.44 o 
   3   0  13        0.77       -0.94      1.58 o 
   4   0  13        5.73        8.23      2.45 o 
   5   0  13        0.39        0.68      1.60 o 
   1   1  13       10.68       11.44      3.52 o 
   2   1  13        3.51        7.40      2.89 o 
   3   1  13        0.08        0.16      1.64 o 
   4   1  13       19.60       18.12      3.06 o 
   5   1  13       37.14       32.91      3.94 o 
   6   1  13       19.03       15.96      2.99 o 
   1   2  13        2.40        1.05      1.84 o 
   2   2  13        0.01       -0.72      1.35 o 
   3   2  13        0.51        0.59      1.65 o 
   4   2  13       16.06       23.68      4.27 o 
   5   2  13       10.00       10.33      5.07 o 
   6   2  13       21.62       21.47      5.37 o 
   1   3  13        0.38        0.63      1.99 o 
   2   3  13        0.26        2.95      2.38 o 
   3   3  13        1.22       -0.27      1.87 o 
   4   3  13        2.36        5.15      1.93 o 
   5   3  13        9.76       10.23      2.52 o 
   6   3  13        8.40        7.36      2.90 o 
   2   4  13        3.99        2.74      2.11 o 
   3   4  13        0.15        2.83      2.20 o 
   4   4  13       37.90       42.63      4.24 o 
   5   4  13        4.94        7.30      7.66 o 
   6   4  13        0.02        0.25      2.59 o 
   3   5  13        4.24       -0.15      2.23 o 
   4   5  13        0.66        3.37      2.16 o 
   5   5  13        0.36        0.72      1.72 o 
                                                 
